# Supplementary material for: N-(2-Nitro­phen­yl)furan-2-carboxamide
Source: Acta Crystallogr Sect E Struct Rep Online. 2013 Sep 28;69(Pt 10):o1592. doi: 10.1107/S1600536813026202 (PMC3790447; doi:10.1107/S1600536813026202)
Supplement: Supplementary file 2 [file e-69-o1592-Isup2.hkl]

# 
# h,k,l, Fc-squared, Fo-squared, sigma(Fo-squared) and status flag 
# 
data_I
_shelx_title ' 3rodolfo_may2013 in P 21/c' 
_shelx_refln_list_code          4 
_shelx_F_calc_maximum      208.36 
_exptl_crystal_F_000       480.00 
_reflns_d_resolution_high  0.7384 
 
loop_ 
 _symmetry_equiv_pos_as_xyz 
 'x, y, z' 
 '-x, y+1/2, -z+1/2' 
 '-x, -y, -z' 
 'x, -y-1/2, z-1/2' 
 
_cell_length_a     7.0380 
_cell_length_b    12.8072 
_cell_length_c    11.3701 
_cell_angle_alpha  90.000 
_cell_angle_beta   97.819 
_cell_angle_gamma  90.000 
 
_shelx_F_squared_multiplier     1.000 
 
loop_ 
 _refln_index_h 
 _refln_index_k 
 _refln_index_l 
 _refln_F_squared_calc 
 _refln_F_squared_meas 
 _refln_F_squared_sigma 
 _refln_observed_status 
   2   0   0       27.99       27.82      1.05 o 
   3   0   0     1930.13     1898.24     12.53 o 
   4   0   0     2014.83     2042.47     12.52 o 
   5   0   0        2.71        3.54      0.85 o 
   6   0   0      661.42      665.35     16.02 o 
   7   0   0      257.15      254.97     14.44 o 
   1   1   0      531.99      528.35      5.14 o 
   2   1   0    19625.08    18621.79     49.08 o 
   3   1   0     1088.04     1096.20      6.51 o 
   4   1   0        0.54        0.93      0.31 o 
   5   1   0      512.60      526.36      5.63 o 
   6   1   0       10.79       11.77      1.07 o 
   7   1   0        4.22        1.40      1.56 o 
   8   1   0        9.71        4.92      2.84 o 
   0   2   0       43.79       43.52      2.17 o 
   1   2   0     1871.22     1785.47     13.09 o 
   2   2   0       68.50       62.43      2.02 o 
   3   2   0        0.02        0.31      0.28 o 
   4   2   0      262.19      281.90      4.09 o 
   5   2   0       10.88       10.09      0.97 o 
   6   2   0      144.13      148.94      5.99 o 
   7   2   0       26.61       24.62      4.54 o 
   8   2   0       45.20       53.05      7.41 o 
   1   3   0      630.12      594.29      4.85 o 
   2   3   0       12.48       15.45      1.18 o 
   3   3   0      461.62      463.23      8.03 o 
   4   3   0        8.96        6.98      0.95 o 
   5   3   0        2.99        2.95      0.62 o 
   6   3   0        0.96        1.64      1.23 o 
   7   3   0       73.77       77.19      8.12 o 
   8   3   0        0.15       -1.56      1.91 o 
   0   4   0      878.98      824.45      9.34 o 
   1   4   0      508.20      468.83      3.88 o 
   2   4   0       35.48       33.54      1.62 o 
   3   4   0        2.26        3.38      0.77 o 
   4   4   0        0.47        0.57      0.31 o 
   5   4   0       17.12       16.57      1.74 o 
   6   4   0        0.72        2.61      1.17 o 
   7   4   0       48.09       47.03      3.96 o 
   8   4   0      110.49      110.39     10.69 o 
   1   5   0      377.11      366.83      6.25 o 
   2   5   0     2687.02     2718.37     23.19 o 
   3   5   0       31.38       36.75      2.23 o 
   4   5   0      161.05      173.98      4.78 o 
   5   5   0        0.02       -0.30      0.47 o 
   6   5   0      133.76      138.39      8.70 o 
   7   5   0       26.68       24.99      3.05 o 
   8   5   0       69.31       78.39      9.37 o 
   0   6   0     8401.29     8795.94     53.83 o 
   1   6   0        0.00       -0.20      0.37 o 
   2   6   0      207.31      234.01     12.72 o 
   3   6   0       27.46       19.59      1.83 o 
   4   6   0      347.85      344.96      7.38 o 
   5   6   0        1.08        1.18      1.18 o 
   6   6   0       37.33       24.99      4.00 o 
   7   6   0        2.79        1.83      1.28 o 
   8   6   0       29.08       36.60      6.56 o 
   1   7   0       35.55       35.69      1.89 o 
   2   7   0      114.47      121.94      4.45 o 
   3   7   0      382.54      387.74     14.15 o 
   4   7   0      315.06      360.98     14.26 o 
   5   7   0        4.30        7.97      2.68 o 
   6   7   0      163.58      161.69     10.42 o 
   7   7   0      146.16      145.87      7.79 o 
   0   8   0      152.56      132.62      7.64 o 
   1   8   0      420.66      483.62      7.46 o 
   2   8   0      282.05      267.78      5.71 o 
   3   8   0        2.84        3.99      1.81 o 
   4   8   0       60.55       56.86      6.04 o 
   5   8   0       36.89       32.95      4.77 o 
   6   8   0       69.37       76.07      7.58 o 
   7   8   0        6.42        7.69      3.00 o 
   1   9   0       27.67       24.16      2.02 o 
   2   9   0      243.83      275.01      6.12 o 
   3   9   0       12.73        9.66      2.69 o 
   4   9   0       26.62       22.98      4.14 o 
   5   9   0       76.34       84.83      8.02 o 
   6   9   0        2.53        3.83      1.77 o 
   7   9   0       70.19       85.05      8.70 o 
   0  10   0      369.94      364.34     14.53 o 
   1  10   0        1.72        0.29      0.50 o 
   2  10   0      260.32      248.11      6.33 o 
   3  10   0       82.44       56.40      6.42 o 
   4  10   0      191.44      163.34     11.22 o 
   5  10   0       25.87       28.52      5.07 o 
   6  10   0       12.16       14.05      3.68 o 
   7  10   0        2.45        4.06      2.79 o 
   1  11   0       60.91       52.83      3.01 o 
   2  11   0       47.48       42.54      5.58 o 
   3  11   0        2.44        2.23      1.96 o 
   4  11   0      342.88      375.31     17.85 o 
   5  11   0        0.02        0.58      1.90 o 
   6  11   0       16.51       16.48      4.36 o 
   7  11   0        2.98        3.19      2.23 o 
   0  12   0      124.84      117.34      9.27 o 
   1  12   0      279.39      264.60      7.07 o 
   2  12   0        3.86       -0.91      2.30 o 
   3  12   0       15.19       12.46      3.62 o 
   4  12   0      172.72      170.32     12.63 o 
   5  12   0      298.05      291.98     16.92 o 
   6  12   0      141.85      152.55     12.89 o 
   1  13   0       20.30       18.58      2.93 o 
   2  13   0        7.82        9.00      3.29 o 
   3  13   0      408.18      404.96     19.42 o 
   4  13   0       10.84       15.91      4.44 o 
   5  13   0        0.04        1.09      1.77 o 
   0  14   0       28.79       32.53      5.63 o 
   1  14   0        0.00       -0.27      1.82 o 
   2  14   0       20.76       19.92      4.80 o 
   3  14   0       10.24       19.07      4.76 o 
   4  14   0       12.53       13.56      4.16 o 
   1  15   0        3.93        2.49      1.41 o 
   2  15   0       15.42        5.89      3.00 o 
   3  15   0        1.18        2.52      2.45 o 
   0  16   0       73.68       80.42      9.54 o 
   1  16   0        1.84        8.21      3.73 o 
  -8   1   1      105.73      115.35     10.66 o 
  -7   1   1       10.37       11.39      3.54 o 
  -6   1   1        0.05       -0.19      0.83 o 
  -5   1   1      519.70      497.92      5.03 o 
  -4   1   1      108.57      108.21      2.25 o 
  -3   1   1     2138.56     2107.69     11.40 o 
  -2   1   1    20723.44    19650.17     67.54 o 
  -1   1   1       96.56       92.52      3.93 o 
   1   1   1      730.78      661.09      8.04 o 
   2   1   1      345.99      333.77      3.44 o 
   3   1   1      803.51      783.59      7.64 o 
   4   1   1      727.53      717.61      8.39 o 
   5   1   1       70.94       66.20      2.52 o 
   6   1   1      296.25      303.65      7.19 o 
   7   1   1       36.08       36.12      5.71 o 
   8   1   1       11.04        6.77      2.61 o 
  -8   2   1        1.29        0.94      2.29 o 
  -7   2   1      123.45       95.55      8.87 o 
  -6   2   1       96.48       99.41      4.66 o 
  -5   2   1      155.55      159.84      5.50 o 
  -4   2   1      688.55      699.00      8.19 o 
  -3   2   1      685.37      665.18      9.82 o 
  -2   2   1      223.20      232.77      3.48 o 
  -1   2   1     1917.21     1806.50      6.59 o 
   0   2   1      677.35      673.80      5.74 o 
   1   2   1      163.81      180.52      2.78 o 
   2   2   1       72.79       66.09      2.20 o 
   3   2   1      472.04      492.72      6.09 o 
   4   2   1       60.24       58.40      2.72 o 
   5   2   1        0.10        0.02      0.49 o 
   6   2   1       53.33       58.91      3.05 o 
   7   2   1        8.27        6.66      2.82 o 
   8   2   1       34.12       32.20      5.99 o 
  -8   3   1       17.38       23.26      5.24 o 
  -7   3   1       29.41       25.61      4.87 o 
  -6   3   1       33.24       34.58      2.96 o 
  -5   3   1       12.36       11.59      1.67 o 
  -4   3   1      502.92      504.70     12.50 o 
  -3   3   1       30.73       35.15      1.30 o 
  -2   3   1      832.19      793.28      9.69 o 
  -1   3   1     1289.14     1256.97      9.10 o 
   0   3   1      334.82      336.19      3.29 o 
   1   3   1      182.84      213.48      2.70 o 
   2   3   1      310.50      296.96      3.76 o 
   3   3   1       39.66       40.25      3.57 o 
   4   3   1      113.91      115.04      3.96 o 
   5   3   1        0.08        0.13      0.46 o 
   6   3   1        0.66        1.52      0.87 o 
   7   3   1        8.05       12.12      3.48 o 
   8   3   1       36.91       33.33      6.31 o 
  -8   4   1        9.11        6.52      2.70 o 
  -7   4   1        5.94        7.25      2.88 o 
  -6   4   1       10.87       10.19      1.87 o 
  -5   4   1       50.03       54.15      4.74 o 
  -4   4   1      225.15      217.02      8.87 o 
  -3   4   1       66.35       57.49      3.39 o 
  -2   4   1      821.31      811.78      8.72 o 
  -1   4   1     1218.30     1207.30     10.01 o 
   0   4   1     1281.59     1231.25      7.15 o 
   1   4   1        2.86        1.39      0.34 o 
   2   4   1       13.69       18.93      1.05 o 
   3   4   1      117.56      114.48      3.34 o 
   4   4   1      197.94      200.86      9.11 o 
   5   4   1      605.02      608.70      9.69 o 
   6   4   1        3.23        1.89      1.08 o 
   7   4   1      107.27      115.22      6.46 o 
   8   4   1       43.30       47.82      7.09 o 
  -8   5   1        3.73       -0.52      2.38 o 
  -7   5   1       81.52       78.24      5.22 o 
  -6   5   1       46.09       44.26      5.57 o 
  -5   5   1        2.14        1.62      0.39 o 
  -4   5   1       61.53       63.54      2.47 o 
  -3   5   1        3.05        4.61      0.80 o 
  -2   5   1      862.30      918.52     10.27 o 
  -1   5   1       62.93       74.01      2.52 o 
   0   5   1       80.71       79.10      2.36 o 
   1   5   1        2.85        6.31      0.76 o 
   2   5   1        2.30        3.92      0.88 o 
   3   5   1       36.39       36.71      1.56 o 
   4   5   1       37.36       40.74      1.79 o 
   5   5   1      482.49      486.52      9.06 o 
   6   5   1       16.07       15.06      3.21 o 
   7   5   1        1.56       -0.01      1.15 o 
   8   5   1       73.86       71.56      9.04 o 
  -8   6   1       82.54       67.66      8.70 o 
  -7   6   1       82.51       76.07      5.35 o 
  -6   6   1        9.58       12.96      2.83 o 
  -5   6   1       24.08       18.83      3.26 o 
  -4   6   1       72.94       76.12      3.14 o 
  -3   6   1      132.19      121.53      4.24 o 
  -2   6   1     1236.14     1340.54     11.64 o 
  -1   6   1       84.27       99.00      3.23 o 
   0   6   1     1389.44     1405.51     25.95 o 
   1   6   1     1315.74     1441.61     13.36 o 
   2   6   1       94.51      122.31      3.51 o 
   3   6   1      589.67      561.53     16.24 o 
   4   6   1       84.64       85.80      5.28 o 
   5   6   1       66.40       66.93      6.32 o 
   6   6   1      158.06      177.49     10.82 o 
   7   6   1      386.14      399.92     12.73 o 
  -8   7   1        7.50        7.99      4.00 o 
  -7   7   1      120.91      118.25      6.89 o 
  -6   7   1       91.88       88.97      7.63 o 
  -5   7   1        0.01       -1.48      1.42 o 
  -4   7   1      305.18      307.03      7.15 o 
  -3   7   1        2.11        1.39      0.76 o 
  -2   7   1     1499.31     1476.07     31.05 o 
  -1   7   1      273.88      299.95      7.59 o 
   0   7   1     1033.54     1235.06     17.78 o 
   1   7   1       40.48       35.17      4.71 o 
   2   7   1      107.47      108.78      3.60 o 
   3   7   1       44.25       51.67      5.30 o 
   4   7   1       76.16       71.98      6.51 o 
   5   7   1      340.83      354.96     15.35 o 
   6   7   1       46.53       42.07      5.57 o 
   7   7   1       76.90       87.20      8.33 o 
  -7   8   1        9.01        7.95      2.74 o 
  -6   8   1        1.44       -0.88      1.81 o 
  -5   8   1      101.11      101.63      8.28 o 
  -4   8   1       43.44       45.33      5.38 o 
  -3   8   1        0.49       -0.02      1.43 o 
  -2   8   1       11.62       10.32      1.36 o 
  -1   8   1       47.94       43.23      4.35 o 
   0   8   1      325.59      310.28      6.45 o 
   1   8   1       30.76       32.22      2.39 o 
   2   8   1      432.95      442.35      7.79 o 
   3   8   1      105.08      104.88      7.95 o 
   4   8   1       38.54       36.15      4.91 o 
   5   8   1       91.00       93.80      8.29 o 
   6   8   1      384.42      402.83     17.83 o 
   7   8   1       25.69       21.44      4.34 o 
  -7   9   1       14.64       18.67      4.17 o 
  -6   9   1      243.03      253.11     14.18 o 
  -5   9   1        0.31       -0.96      1.75 o 
  -4   9   1       72.08       74.53      7.16 o 
  -3   9   1       29.98       31.71      4.60 o 
  -2   9   1      296.13      312.79      5.52 o 
  -1   9   1       89.63      103.68      5.17 o 
   0   9   1       75.79       83.38      3.58 o 
   1   9   1       45.18       39.29      3.39 o 
   2   9   1       66.56       56.45      3.02 o 
   3   9   1      268.17      254.06     12.98 o 
   4   9   1      197.32      211.87     12.40 o 
   5   9   1       45.46       46.65      6.10 o 
   6   9   1       48.01       55.07      6.77 o 
   7   9   1      109.46      113.37     10.13 o 
  -7  10   1       14.99       13.65      3.82 o 
  -6  10   1       16.33       18.33      4.21 o 
  -5  10   1        6.87        5.99      2.37 o 
  -4  10   1      102.70       87.32      8.14 o 
  -3  10   1       12.64       14.69      3.36 o 
  -2  10   1       94.47      100.56      3.43 o 
  -1  10   1      574.42      608.54     21.18 o 
   0  10   1       32.52       26.67      2.17 o 
   1  10   1        0.01        1.00      0.84 o 
   2  10   1      113.25      141.60      5.06 o 
   3  10   1       33.91       37.16      5.24 o 
   4  10   1        0.29       -0.36      2.15 o 
   5  10   1      244.13      257.31     14.83 o 
   6  10   1       10.87        5.06      2.17 o 
   7  10   1       86.78       95.95      9.92 o 
  -7  11   1       64.62       65.16      8.26 o 
  -6  11   1       61.20       64.71      7.92 o 
  -5  11   1       53.76       56.24      7.23 o 
  -4  11   1      549.64      513.01     20.47 o 
  -3  11   1        2.58        0.43      1.59 o 
  -2  11   1       73.17       74.34      4.98 o 
  -1  11   1       64.86       56.96      5.00 o 
   0  11   1        6.42        4.08      1.64 o 
   1  11   1      192.78      172.94      6.54 o 
   2  11   1      841.59      756.31     23.70 o 
   3  11   1      269.68      240.23     13.83 o 
   4  11   1      270.94      275.86     15.38 o 
   5  11   1      136.55      144.30     11.59 o 
   6  11   1       23.89       12.03      3.55 o 
   7  11   1       58.09       51.96      7.61 o 
  -6  12   1      207.69      195.41     14.24 o 
  -5  12   1       31.62       28.29      5.48 o 
  -4  12   1        1.79        5.50      2.69 o 
  -3  12   1       19.65       17.54      4.05 o 
  -2  12   1       60.27       47.06      4.22 o 
  -1  12   1       51.74       60.25      3.39 o 
   0  12   1       44.63       36.88      2.86 o 
   1  12   1      277.96      254.04     11.08 o 
   2  12   1       60.88       41.81      5.95 o 
   3  12   1      292.37      278.77     15.71 o 
   4  12   1      115.62      123.39     10.81 o 
   5  12   1      383.16      409.30     20.41 o 
   6  12   1       32.17       28.78      5.70 o 
  -5  13   1      112.38      107.09     10.79 o 
  -4  13   1        5.31        7.95      3.29 o 
  -3  13   1       52.32       41.23      6.39 o 
  -2  13   1        0.14       -0.09      1.28 o 
  -1  13   1        5.87        7.58      1.55 o 
   0  13   1       53.43       36.17      3.05 o 
   1  13   1        0.36        4.41      2.21 o 
   2  13   1       68.43       56.04      7.32 o 
   3  13   1       54.43       49.21      6.80 o 
   4  13   1        0.85        0.68      2.39 o 
   5  13   1       23.56       20.79      5.03 o 
  -4  14   1        0.02        3.66      2.11 o 
  -3  14   1       31.94       40.90      6.75 o 
  -2  14   1       25.14       27.99      5.54 o 
  -1  14   1       12.08       16.87      3.00 o 
   0  14   1       10.69       12.97      2.27 o 
   1  14   1        3.78        0.98      1.99 o 
   2  14   1        6.26       12.35      4.27 o 
   3  14   1        1.39        0.22      2.12 o 
   4  14   1        3.64       -0.86      2.58 o 
  -3  15   1       21.23       21.22      5.02 o 
  -2  15   1       23.43       28.81      3.88 o 
  -1  15   1        0.62        1.97      1.30 o 
   0  15   1        1.84       -1.10      1.75 o 
   1  15   1       30.67       35.82      6.26 o 
   2  15   1       15.34       16.28      4.54 o 
  -3  16   1        4.80        5.73      1.89 o 
  -2  16   1        0.28        0.98      2.44 o 
  -1  16   1       25.71       25.25      5.21 o 
   0  16   1        0.00       -2.19      2.89 o 
   1  16   1        0.04       -3.88      2.59 o 
  -5   0   2      406.11      389.93      5.90 o 
  -4   0   2      281.45      278.23     11.34 o 
  -3   0   2      417.53      376.62      5.13 o 
  -2   0   2    43414.54    40134.93     46.92 o 
  -1   0   2     1225.26     1163.84     10.48 o 
   0   0   2     2961.85     2719.32     18.48 o 
   1   0   2     7619.67     7159.85     34.03 o 
   2   0   2      175.56      176.43      5.98 o 
   3   0   2      115.73      111.31      4.84 o 
   4   0   2     1858.34     1941.20     18.87 o 
   5   0   2        0.07       -0.36      0.68 o 
   6   0   2       23.75       22.09      2.44 o 
   7   0   2       88.48       84.60      8.58 o 
   8   0   2        4.08        4.35      2.61 o 
  -7   1   2       27.49       30.24      5.07 o 
  -6   1   2      381.92      375.47      7.80 o 
  -5   1   2      265.98      264.19      5.99 o 
  -4   1   2     3974.82     4045.52     17.05 o 
  -3   1   2       32.48       33.35      1.25 o 
  -2   1   2     9865.62     9567.76     33.24 o 
  -1   1   2      600.76      567.76      3.21 o 
   0   1   2     3284.83     3181.99     10.19 o 
   1   1   2      191.23      205.86      3.24 o 
   2   1   2      216.34      196.57      3.26 o 
   3   1   2        2.94        3.71      0.57 o 
   4   1   2       20.82       23.31      1.65 o 
   5   1   2      215.75      227.44      5.02 o 
   6   1   2       52.33       48.53      2.52 o 
   7   1   2       46.96       45.67      4.55 o 
   8   1   2        0.35        1.42      2.01 o 
  -8   2   2        3.06        7.92      3.37 o 
  -7   2   2      186.52      184.94     12.26 o 
  -6   2   2        7.80        9.83      2.44 o 
  -5   2   2       64.68       63.57      2.63 o 
  -4   2   2     4391.99     4409.81     16.70 o 
  -3   2   2        0.16        0.00      0.30 o 
  -2   2   2      417.43      403.07      4.97 o 
  -1   2   2     1024.33      910.05      6.47 o 
   0   2   2     5801.77     5733.04     26.07 o 
   1   2   2      434.92      394.26      4.03 o 
   2   2   2      360.95      362.03      4.96 o 
   3   2   2      956.07      942.55     11.16 o 
   4   2   2      203.32      199.96      4.83 o 
   5   2   2       34.09       39.24      2.84 o 
   6   2   2       28.46       28.79      2.59 o 
   7   2   2       53.02       45.86      6.58 o 
   8   2   2        1.32        3.92      2.80 o 
  -8   3   2       44.44       49.74      7.14 o 
  -7   3   2       10.32       10.61      2.98 o 
  -6   3   2      289.64      279.04      6.01 o 
  -5   3   2        3.38        3.72      0.93 o 
  -4   3   2      144.52      157.88      5.70 o 
  -3   3   2        6.02        7.87      0.85 o 
  -2   3   2     1485.10     1472.50      5.87 o 
  -1   3   2     1013.92      923.48      6.37 o 
   0   3   2        0.03        0.60      0.28 o 
   1   3   2     2182.76     2198.31     11.28 o 
   2   3   2      123.75      122.27      3.05 o 
   3   3   2      247.55      241.52      9.20 o 
   4   3   2      444.96      441.46      8.58 o 
   5   3   2      223.14      225.30     12.90 o 
   6   3   2       14.72       13.96      1.54 o 
   7   3   2        2.68        2.85      1.63 o 
   8   3   2       23.18       20.04      4.92 o 
  -8   4   2        3.36        3.99      2.91 o 
  -7   4   2        3.85        7.60      3.03 o 
  -6   4   2      172.02      168.57      6.65 o 
  -5   4   2       60.76       61.17      2.42 o 
  -4   4   2      244.35      232.07     13.84 o 
  -3   4   2        7.47        9.69      0.84 o 
  -2   4   2       98.82       93.93      1.68 o 
  -1   4   2       23.22       11.25      0.75 o 
   0   4   2        4.44        6.01      0.65 o 
   1   4   2      431.03      458.16      5.64 o 
   2   4   2     1136.94     1094.15      9.33 o 
   3   4   2       53.73       57.39      2.78 o 
   4   4   2       79.13       82.30      6.15 o 
   5   4   2        2.07        0.87      0.76 o 
   6   4   2       65.43       67.08      4.73 o 
   7   4   2        2.54        2.04      0.96 o 
   8   4   2       33.52       29.63      6.14 o 
  -8   5   2        1.52        2.01      2.26 o 
  -7   5   2       20.94       20.03      4.19 o 
  -6   5   2        3.75        3.85      1.22 o 
  -5   5   2       54.35       63.00      5.37 o 
  -4   5   2     1692.13     1327.99    226.80 o 
  -3   5   2      169.28      172.93      4.25 o 
  -2   5   2        0.27        0.38      0.25 o 
  -1   5   2      334.91      319.85      4.68 o 
   0   5   2       16.97       23.96      1.49 o 
   1   5   2      782.21      811.24      7.91 o 
   2   5   2      432.55      471.31      8.24 o 
   3   5   2     1049.27     1054.89     15.13 o 
   4   5   2      199.37      203.04      5.61 o 
   5   5   2       35.76       33.52      3.47 o 
   6   5   2      362.44      356.78     14.93 o 
   7   5   2       22.20       15.35      2.65 o 
   8   5   2      209.33      228.56     15.96 o 
  -8   6   2       24.41       25.20      5.40 o 
  -7   6   2        1.95        3.77      1.69 o 
  -6   6   2      322.21      326.79     10.19 o 
  -5   6   2        3.74        3.29      1.67 o 
  -4   6   2        1.34        2.37      1.13 o 
  -3   6   2       80.99       75.07      4.56 o 
  -2   6   2     1942.16     2047.01     14.07 o 
  -1   6   2        2.39        1.56      0.63 o 
   0   6   2      371.24      372.10      7.53 o 
   1   6   2        5.77        2.04      0.65 o 
   2   6   2        1.03        0.96      0.38 o 
   3   6   2        0.17        0.52      0.44 o 
   4   6   2       26.24       23.21      1.86 o 
   5   6   2      110.25      113.79      8.44 o 
   6   6   2      141.47      150.38     10.16 o 
   7   6   2      157.94      164.81      8.42 o 
  -8   7   2       63.62       59.82      8.04 o 
  -7   7   2        0.60       -1.07      1.70 o 
  -6   7   2        7.59        7.78      2.19 o 
  -5   7   2      187.71      177.60     10.27 o 
  -4   7   2        0.54        0.02      1.10 o 
  -3   7   2        0.01       -0.23      0.42 o 
  -2   7   2     2166.97     2199.47     20.48 o 
  -1   7   2       17.23       20.29      1.70 o 
   0   7   2        0.18        0.02      0.49 o 
   1   7   2       11.78       13.99      1.57 o 
   2   7   2      486.11      482.94      8.56 o 
   3   7   2        0.18        0.24      0.41 o 
   4   7   2      197.45      216.23     11.57 o 
   5   7   2      252.47      259.03     13.26 o 
   6   7   2      116.28      112.88      9.26 o 
   7   7   2      176.77      197.49     12.93 o 
  -7   8   2       17.47       21.18      3.56 o 
  -6   8   2        1.80        2.45      1.76 o 
  -5   8   2       83.37       83.30      7.49 o 
  -4   8   2      527.31      534.44     18.02 o 
  -3   8   2       18.56       18.98      2.12 o 
  -2   8   2      459.49      481.29     10.25 o 
  -1   8   2        1.60        2.21      0.86 o 
   0   8   2     1449.23     1559.13     46.13 o 
   1   8   2       85.56       88.84      4.10 o 
   2   8   2        3.74        2.74      0.78 o 
   3   8   2      486.38      481.29     17.12 o 
   4   8   2      229.13      218.37     12.15 o 
   5   8   2       45.86       45.94      5.99 o 
   6   8   2       25.79       40.28      5.91 o 
   7   8   2        0.38        1.14      1.60 o 
  -7   9   2        5.81        8.41      2.02 o 
  -6   9   2        0.48        0.79      1.64 o 
  -5   9   2       22.91       30.77      4.80 o 
  -4   9   2       32.58       31.64      4.91 o 
  -3   9   2      424.29      432.83     10.31 o 
  -2   9   2      183.90      178.27      6.69 o 
  -1   9   2       51.63       65.60      3.35 o 
   0   9   2      478.64      448.70     14.10 o 
   1   9   2      271.66      275.68      7.63 o 
   2   9   2        1.14        4.00      1.11 o 
   3   9   2       49.92       51.04      6.04 o 
   4   9   2      316.41      337.41     15.98 o 
   5   9   2       44.40       52.08      6.71 o 
   6   9   2        6.28        5.61      1.81 o 
   7   9   2       16.33       20.19      4.54 o 
  -7  10   2       26.26       26.13      5.12 o 
  -6  10   2       32.49       25.94      4.98 o 
  -5  10   2        1.91       -2.49      2.04 o 
  -4  10   2       36.80       28.75      4.79 o 
  -3  10   2        3.40        3.79      1.71 o 
  -2  10   2        5.15        3.42      1.01 o 
  -1  10   2        2.99        1.38      0.75 o 
   0  10   2      617.98      581.40     12.07 o 
   1  10   2      100.72       98.80      4.85 o 
   2  10   2     1300.67     1277.74     26.11 o 
   3  10   2        3.39        6.84      2.91 o 
   4  10   2        0.41       -0.81      2.20 o 
   5  10   2      220.56      232.21     14.43 o 
   6  10   2        0.69        2.14      1.81 o 
   7  10   2       18.58       17.96      4.52 o 
  -7  11   2       24.75       22.51      5.45 o 
  -6  11   2       24.63       25.36      5.00 o 
  -5  11   2        4.93        3.60      2.73 o 
  -4  11   2       31.96       17.90      4.10 o 
  -3  11   2       46.30       55.60      4.25 o 
  -2  11   2       23.23       21.97      2.74 o 
  -1  11   2       77.13       67.36      3.80 o 
   0  11   2      370.96      323.02      9.51 o 
   1  11   2        0.34        1.86      0.91 o 
   2  11   2      565.00      610.54     22.22 o 
   3  11   2      578.40      600.53     22.37 o 
   4  11   2       64.21       71.94      8.21 o 
   5  11   2       29.64       25.14      5.00 o 
   6  11   2        6.46        8.58      3.48 o 
  -6  12   2      133.07      140.74     12.15 o 
  -5  12   2        0.08       -0.78      2.79 o 
  -4  12   2        0.23       -1.72      2.46 o 
  -3  12   2       63.26       62.92      7.58 o 
  -2  12   2      155.04      138.96      5.81 o 
  -1  12   2      403.59      351.81      9.00 o 
   0  12   2       64.83       52.11      4.10 o 
   1  12   2       89.19       99.40      5.40 o 
   2  12   2        5.25        4.79      2.02 o 
   3  12   2      288.93      268.74     15.65 o 
   4  12   2       65.95       62.71      7.95 o 
   5  12   2        3.09        1.33      2.34 o 
  -5  13   2       87.60       69.28      8.69 o 
  -4  13   2       23.77       28.95      5.61 o 
  -3  13   2        5.82        4.76      2.56 o 
  -2  13   2        1.83        0.61      1.05 o 
  -1  13   2       47.90       45.06      4.08 o 
   0  13   2        4.52        4.13      1.37 o 
   1  13   2      511.94      497.71     20.76 o 
   2  13   2        1.82        1.57      2.49 o 
   3  13   2        9.15       11.89      3.88 o 
   4  13   2        1.43        5.65      2.81 o 
   5  13   2       34.20       39.42      7.05 o 
  -4  14   2        1.13       -1.57      1.60 o 
  -3  14   2        3.02        4.64      2.04 o 
  -2  14   2        5.97        9.82      1.79 o 
  -1  14   2        1.20        1.55      3.02 o 
   0  14   2       78.95       70.78      5.19 o 
   1  14   2       21.81       15.64      4.21 o 
   2  14   2        0.01        1.45      2.16 o 
   3  14   2        6.06        9.72      3.70 o 
  -3  15   2        0.08       -2.94      2.38 o 
  -2  15   2        4.95        6.91      1.93 o 
  -1  15   2        3.22        1.39      1.41 o 
   0  15   2        6.88       14.47      4.00 o 
   1  15   2        0.05        0.51      2.07 o 
   2  15   2        0.01        0.51      2.16 o 
  -3  16   2        2.70        6.03      3.15 o 
  -2  16   2        4.25        9.44      3.37 o 
  -1  16   2        5.81        7.71      3.03 o 
   0  16   2       18.58       18.60      4.81 o 
  -8   1   3      164.41      161.68     10.59 o 
  -7   1   3        7.64        4.67      1.65 o 
  -6   1   3        0.00       -0.11      1.99 o 
  -5   1   3       52.42       58.89      2.43 o 
  -4   1   3     6549.58     6501.29     21.16 o 
  -3   1   3      206.79      187.48      5.55 o 
  -2   1   3       15.99       16.38      0.77 o 
  -1   1   3     1339.01     1281.22      9.85 o 
   0   1   3        4.16        6.27      0.69 o 
   1   1   3       63.20       51.79      1.59 o 
   2   1   3     1333.28     1352.72     23.51 o 
   3   1   3       66.11       52.21      2.41 o 
   4   1   3      357.88      375.13      7.02 o 
   5   1   3      120.48      138.12      4.14 o 
   6   1   3        3.78        2.70      0.87 o 
   7   1   3       61.12       64.79      8.47 o 
   8   1   3       38.41       47.89      7.21 o 
  -8   2   3        3.46        2.22      1.53 o 
  -7   2   3       83.77       81.35      8.04 o 
  -6   2   3     1073.79     1074.93     15.69 o 
  -5   2   3      290.87      282.29      5.55 o 
  -4   2   3      594.50      601.80      7.41 o 
  -3   2   3       74.92       66.91      2.04 o 
  -2   2   3      250.40      258.34      2.69 o 
  -1   2   3      775.46      818.83      9.44 o 
   0   2   3       42.71       36.63      1.40 o 
   1   2   3        1.16        3.68      0.62 o 
   2   2   3      310.54      295.98      7.18 o 
   3   2   3        9.96       21.22      1.58 o 
   4   2   3      425.77      451.92      7.73 o 
   5   2   3        4.80        3.01      1.37 o 
   6   2   3       27.76       26.44      2.01 o 
   7   2   3      112.25      111.68      8.27 o 
   8   2   3       75.78       61.69      8.48 o 
  -8   3   3        8.51        8.68      3.30 o 
  -7   3   3       30.77       28.11      4.81 o 
  -6   3   3       19.29       19.75      2.05 o 
  -5   3   3        0.41        2.16      0.61 o 
  -4   3   3      165.08      159.72      3.79 o 
  -3   3   3     1173.01     1180.54     11.24 o 
  -2   3   3      355.33      361.16      3.52 o 
  -1   3   3       12.21        9.00      0.66 o 
   0   3   3      721.52      705.04      6.81 o 
   1   3   3     2113.53     2241.20     20.71 o 
   2   3   3      770.74      810.75      8.81 o 
   3   3   3        0.68        1.10      1.15 o 
   4   3   3        1.14        0.29      0.57 o 
   5   3   3      164.34      172.77      7.74 o 
   6   3   3      116.38      123.15      4.83 o 
   7   3   3       93.71       90.51      5.86 o 
   8   3   3        4.28        8.30      3.11 o 
  -9   4   3        5.74        4.32      2.08 o 
  -8   4   3       15.83       12.61      4.01 o 
  -7   4   3        0.92       -4.45      2.97 o 
  -6   4   3      391.11      415.51     10.31 o 
  -5   4   3       11.15       11.64      1.12 o 
  -4   4   3        5.89        5.36      0.70 o 
  -3   4   3      531.77      495.81      4.74 o 
  -2   4   3       29.31       29.13      1.17 o 
  -1   4   3     1701.44     1751.69     26.77 o 
   0   4   3       68.74       72.65      2.21 o 
   1   4   3      458.77      528.97     10.46 o 
   2   4   3       97.35      103.48      3.12 o 
   3   4   3     2431.16     2570.41     20.71 o 
   4   4   3        5.13        8.56      2.08 o 
   5   4   3      378.23      391.80      9.49 o 
   6   4   3      115.70      115.69      8.58 o 
   7   4   3        0.62        0.12      1.26 o 
   8   4   3       13.18       14.98      4.10 o 
  -8   5   3       47.60       54.66      7.51 o 
  -7   5   3        4.41        3.60      2.43 o 
  -6   5   3       23.23       22.21      2.68 o 
  -5   5   3       27.22       24.56      3.83 o 
  -4   5   3      567.53      598.80     15.86 o 
  -3   5   3       87.68       91.89      2.45 o 
  -2   5   3        4.04        5.21      0.97 o 
  -1   5   3      137.80      140.67      3.70 o 
   0   5   3      163.56      175.03      4.17 o 
   1   5   3      515.65      537.72     11.92 o 
   2   5   3       41.99       41.52      2.66 o 
   3   5   3      604.81      640.83     13.58 o 
   4   5   3        5.90        5.14      1.73 o 
   5   5   3       17.00       18.47      2.18 o 
   6   5   3        2.79       -0.48      1.52 o 
   7   5   3       94.24      100.72      6.59 o 
  -8   6   3        3.52        4.38      2.38 o 
  -7   6   3       49.54       40.06      5.92 o 
  -6   6   3        7.54       10.62      1.97 o 
  -5   6   3        2.56       -0.39      1.36 o 
  -4   6   3        5.48        5.72      1.23 o 
  -3   6   3        0.59        2.94      0.76 o 
  -2   6   3        0.27        1.53      0.57 o 
  -1   6   3      282.46      301.22     12.84 o 
   0   6   3       26.91       34.44      2.47 o 
   1   6   3       62.64       69.77      2.72 o 
   2   6   3      159.69      177.40      6.54 o 
   3   6   3        0.19        1.17      0.71 o 
   4   6   3      323.59      335.31     14.23 o 
   5   6   3      135.29      143.83      9.83 o 
   6   6   3      278.35      272.03     14.16 o 
   7   6   3        4.64        0.24      2.82 o 
  -8   7   3       26.75       27.90      5.25 o 
  -7   7   3        0.50       -0.53      1.97 o 
  -6   7   3       14.61       16.05      2.40 o 
  -5   7   3       10.14       13.85      2.99 o 
  -4   7   3      276.45      269.17     12.17 o 
  -3   7   3      303.43      297.60      5.65 o 
  -2   7   3       44.04       49.52      2.68 o 
  -1   7   3        5.52       10.93      1.57 o 
   0   7   3      132.79      141.57      5.23 o 
   1   7   3       44.99       49.99      3.12 o 
   2   7   3       10.44        9.62      1.23 o 
   3   7   3       30.31       36.23      3.58 o 
   4   7   3      306.47      306.96     14.23 o 
   5   7   3      477.61      463.66     18.26 o 
   6   7   3        1.92        2.22      1.71 o 
   7   7   3        4.81        3.56      2.43 o 
  -8   8   3       24.77       22.37      5.26 o 
  -7   8   3        3.30        2.48      2.42 o 
  -6   8   3        0.33        3.93      2.39 o 
  -5   8   3       68.32       71.07      6.92 o 
  -4   8   3       56.47       50.01      5.64 o 
  -3   8   3       22.80       20.12      2.59 o 
  -2   8   3       80.53       82.98      3.66 o 
  -1   8   3        6.23        3.18      0.95 o 
   0   8   3      498.38      518.98     10.60 o 
   1   8   3       22.65       21.16      3.48 o 
   2   8   3        0.00       -0.25      0.84 o 
   3   8   3      627.99      651.45     20.40 o 
   4   8   3      445.28      466.37     18.19 o 
   5   8   3       81.26       75.89      7.74 o 
   6   8   3        1.75        2.78      2.24 o 
   7   8   3       84.17       90.94      9.34 o 
  -7   9   3        1.92        5.24      1.98 o 
  -6   9   3       26.04       22.42      4.34 o 
  -5   9   3       15.50       15.11      3.78 o 
  -4   9   3       99.38      101.10      8.40 o 
  -3   9   3       79.42       75.43      3.66 o 
  -2   9   3       17.56       12.44      1.48 o 
  -1   9   3        2.57        6.66      1.57 o 
   0   9   3       59.89       60.57      4.16 o 
   1   9   3     1604.42     1590.88     19.13 o 
   2   9   3      150.10      150.87      5.69 o 
   3   9   3       28.68       28.44      4.75 o 
   4   9   3      255.29      246.34     13.89 o 
   5   9   3      151.01      160.30     11.78 o 
   6   9   3      160.08      167.83     12.72 o 
   7   9   3       17.00       19.65      5.00 o 
  -7  10   3        2.07        2.63      4.17 o 
  -6  10   3      204.20      223.39     13.95 o 
  -5  10   3        4.55        7.40      2.88 o 
  -4  10   3       20.42       18.81      3.97 o 
  -3  10   3        0.84        0.69      0.82 o 
  -2  10   3        1.32        1.17      0.85 o 
  -1  10   3      236.24      248.49      8.26 o 
   0  10   3      685.56      668.52     13.36 o 
   1  10   3      410.58      421.15     11.77 o 
   2  10   3        0.94        0.80      1.58 o 
   3  10   3      482.43      497.56     19.75 o 
   4  10   3        0.39       -2.03      2.70 o 
   5  10   3      171.83      183.49     13.13 o 
   6  10   3       84.08       92.10      9.76 o 
   7  10   3        4.75        5.59      2.54 o 
  -7  11   3        3.14        4.11      3.30 o 
  -6  11   3       66.04       67.34      8.06 o 
  -5  11   3        7.18       12.19      3.47 o 
  -4  11   3       89.21       84.29      6.08 o 
  -3  11   3      132.27      114.16      6.58 o 
  -2  11   3        1.94        1.04      1.05 o 
  -1  11   3      422.60      401.65     11.03 o 
   0  11   3      402.41      388.89     10.69 o 
   1  11   3      107.52      101.15      5.37 o 
   2  11   3       96.19       88.76      4.85 o 
   3  11   3       16.50       18.00      4.48 o 
   4  11   3      184.51      188.16     13.41 o 
   5  11   3        1.13       -2.12      2.53 o 
   6  11   3       22.93       13.80      3.80 o 
  -6  12   3       46.22       48.94      7.16 o 
  -5  12   3        2.47       -0.02      2.03 o 
  -4  12   3        3.17        0.27      1.51 o 
  -3  12   3      124.32      132.72      5.76 o 
  -2  12   3       51.86       57.12      5.15 o 
  -1  12   3      207.29      196.75      8.12 o 
   0  12   3        2.19       -0.11      2.09 o 
   1  12   3      151.72      143.97      7.16 o 
   2  12   3       12.47        9.89      3.33 o 
   3  12   3       84.73       99.21      9.75 o 
   4  12   3        0.11       -0.54      2.08 o 
   5  12   3        0.03        1.09      2.48 o 
  -5  13   3       17.44       15.05      3.02 o 
  -4  13   3        2.24        2.12      1.34 o 
  -3  13   3       73.72       78.48      5.56 o 
  -2  13   3       83.88       83.49      5.66 o 
  -1  13   3      121.39      114.42      8.83 o 
   0  13   3       73.15       67.42      5.17 o 
   1  13   3       52.59       41.40      6.11 o 
   2  13   3        1.34        0.84      1.78 o 
   3  13   3      134.90      134.02     11.78 o 
   4  13   3       19.57       31.29      5.95 o 
  -4  14   3       12.22       20.76      5.33 o 
  -3  14   3        0.63       -0.17      1.95 o 
  -2  14   3       20.74       17.60      2.97 o 
  -1  14   3      118.51      125.85     13.36 o 
   0  14   3        6.46        7.17      1.73 o 
   1  14   3      101.09      101.24     10.05 o 
   2  14   3        1.31        1.60      1.54 o 
   3  14   3       83.55       81.31      9.31 o 
  -3  15   3        7.81        1.59      2.07 o 
  -2  15   3        0.16        1.34      1.30 o 
  -1  15   3        3.75        7.40      2.75 o 
   0  15   3        0.35        0.25      2.67 o 
   1  15   3       20.88       12.26      3.84 o 
   2  15   3        0.24        2.83      2.02 o 
  -3  16   3       25.08       35.99      6.46 o 
  -2  16   3        0.18       -0.60      5.76 o 
  -1  16   3        0.24       -1.73      2.37 o 
   0  16   3       66.49       78.02      9.05 o 
  -7   0   4      274.19      271.50     12.31 o 
  -6   0   4        3.79       23.53      3.42 o 
  -5   0   4       99.72       98.36      5.73 o 
  -4   0   4       63.10       76.90      2.88 o 
  -3   0   4       74.50       73.55      2.83 o 
  -2   0   4       96.46      114.03      2.99 o 
  -1   0   4      190.32      191.61      4.87 o 
   0   0   4      589.97      507.44     11.42 o 
   1   0   4       93.81       82.40      4.86 o 
   2   0   4     4190.65     4319.09     37.83 o 
   3   0   4      167.49      160.68      7.80 o 
   4   0   4       28.29       31.44      2.70 o 
   5   0   4      170.94      156.68      6.53 o 
   6   0   4       10.90       13.37      2.20 o 
   7   0   4       32.21       45.11      6.54 o 
   8   0   4        4.97        4.15      2.59 o 
  -8   1   4      142.03      143.68     10.12 o 
  -7   1   4        1.26        1.09      1.05 o 
  -6   1   4       36.95       34.81      2.98 o 
  -5   1   4        0.18       -0.12      0.42 o 
  -4   1   4     1715.03     1657.06     33.21 o 
  -3   1   4       18.64       15.53      1.21 o 
  -2   1   4       87.78       80.97      1.74 o 
  -1   1   4        0.33        0.02      0.23 o 
   0   1   4      521.63      510.83      5.73 o 
   1   1   4     1420.98     1430.73     14.27 o 
   2   1   4     1033.06     1129.52     16.95 o 
   3   1   4        8.93       12.08      1.27 o 
   4   1   4      218.35      219.73      5.72 o 
   5   1   4       85.38       91.33      3.57 o 
   6   1   4       17.42       16.22      1.66 o 
   7   1   4        0.02       -1.50      1.74 o 
   8   1   4       25.38       17.61      4.82 o 
  -8   2   4       48.60       54.41      6.44 o 
  -7   2   4       28.05       21.38      3.90 o 
  -6   2   4     2348.50     2302.04     19.58 o 
  -5   2   4      191.10      196.72      4.27 o 
  -4   2   4      338.93      343.38      5.28 o 
  -3   2   4        2.56        3.78      0.42 o 
  -2   2   4       54.08       55.83      1.53 o 
  -1   2   4       88.93       70.44      2.12 o 
   0   2   4      625.18      669.58      6.70 o 
   1   2   4      557.92      527.73      9.82 o 
   2   2   4       74.68       81.04      7.91 o 
   3   2   4      470.87      502.06      8.01 o 
   4   2   4      122.11      125.19      7.05 o 
   5   2   4        0.09        0.47      0.68 o 
   6   2   4        8.53        8.29      1.30 o 
   7   2   4       10.61        7.65      2.21 o 
   8   2   4       13.01       12.54      4.49 o 
  -8   3   4      655.99      577.33     21.67 o 
  -7   3   4       24.41       20.16      2.85 o 
  -6   3   4      485.70      488.47      9.44 o 
  -5   3   4       10.00       10.47      1.23 o 
  -4   3   4      127.21      128.29      5.13 o 
  -3   3   4        3.99        3.65      0.46 o 
  -2   3   4      334.51      357.88      4.35 o 
  -1   3   4       62.95       56.83      1.37 o 
   0   3   4      684.55      717.81      8.30 o 
   1   3   4      726.88      738.83     10.75 o 
   2   3   4      995.89      981.52     19.89 o 
   3   3   4      134.02      132.80      7.81 o 
   4   3   4       90.02       88.05      4.59 o 
   5   3   4       40.46       43.24      3.36 o 
   6   3   4        0.07       -0.68      0.91 o 
   7   3   4      166.90      172.66      9.72 o 
  -9   4   4        3.48       -4.52      3.02 o 
  -8   4   4        2.17        4.07      1.66 o 
  -7   4   4       30.59       24.61      3.16 o 
  -6   4   4      129.91      126.80      6.53 o 
  -5   4   4      128.44      125.69      3.92 o 
  -4   4   4      108.59      109.69      3.50 o 
  -3   4   4       33.63       33.31      1.38 o 
  -2   4   4        0.11        0.33      0.30 o 
  -1   4   4      487.80      519.77      7.07 o 
   0   4   4     1440.96     1468.04     15.21 o 
   1   4   4      664.23      738.28      7.73 o 
   2   4   4      364.13      382.50      7.81 o 
   3   4   4      114.80      117.49      7.59 o 
   4   4   4        7.55        5.27      1.34 o 
   5   4   4       12.53       11.45      1.87 o 
   6   4   4       95.61      102.37      7.60 o 
   7   4   4       30.71       31.26      3.77 o 
  -8   5   4        1.38        1.97      1.51 o 
  -7   5   4       11.07       11.28      2.37 o 
  -6   5   4       79.41       80.78      5.37 o 
  -5   5   4       73.86       69.60      4.52 o 
  -4   5   4       10.75       10.21      1.25 o 
  -3   5   4        4.38        4.57      0.52 o 
  -2   5   4      123.81      120.65      2.83 o 
  -1   5   4      866.72      899.39     20.55 o 
   0   5   4        5.11        9.92      1.40 o 
   1   5   4     2345.20     2502.44     22.49 o 
   2   5   4        8.98        5.98      1.11 o 
   3   5   4        4.47        7.04      2.12 o 
   4   5   4      518.38      535.44     17.90 o 
   5   5   4       31.15       31.78      3.05 o 
   6   5   4      293.19      315.44     15.29 o 
   7   5   4       10.04        9.68      2.33 o 
  -8   6   4       25.05       26.10      3.70 o 
  -7   6   4        1.60        1.95      1.65 o 
  -6   6   4        0.20        0.03      1.42 o 
  -5   6   4       46.48       49.08      3.98 o 
  -4   6   4        0.10        0.16      0.26 o 
  -3   6   4       43.19       41.99      1.58 o 
  -2   6   4       25.46       23.68      1.55 o 
  -1   6   4       66.73       71.84      3.74 o 
   0   6   4        3.60        4.65      1.08 o 
   1   6   4       45.70       59.85      4.68 o 
   2   6   4      322.67      286.10     12.31 o 
   3   6   4       24.02       23.84      3.87 o 
   4   6   4      265.48      272.96     13.20 o 
   5   6   4       10.20       12.25      2.03 o 
   6   6   4        1.05        2.21      2.11 o 
   7   6   4        4.38        1.61      1.77 o 
  -8   7   4       43.18       43.85      4.78 o 
  -7   7   4        3.89        5.72      1.84 o 
  -6   7   4       55.16       57.69      4.82 o 
  -5   7   4        2.86        3.46      2.13 o 
  -4   7   4      406.96      401.80     10.08 o 
  -3   7   4       12.91       13.57      0.96 o 
  -2   7   4       42.14       40.69      2.12 o 
  -1   7   4       65.74       62.31      3.67 o 
   0   7   4        6.09        5.59      1.21 o 
   1   7   4        3.04        2.85      2.25 o 
   2   7   4      619.72      625.58     12.87 o 
   3   7   4        6.27        6.83      2.42 o 
   4   7   4      193.99      206.32     12.04 o 
   5   7   4      144.87      151.98     10.94 o 
   6   7   4      124.25      133.98     10.69 o 
   7   7   4        0.00       -1.02      2.40 o 
  -8   8   4       11.84       11.46      3.79 o 
  -7   8   4       81.23       86.26      6.42 o 
  -6   8   4      258.17      247.36     10.03 o 
  -5   8   4      102.53      116.08      9.70 o 
  -4   8   4      764.82      763.31     43.35 o 
  -3   8   4        7.97        6.10      1.19 o 
  -2   8   4        2.05        9.94      7.79 o 
  -1   8   4      228.34      215.82      7.18 o 
   0   8   4       27.78       25.00      2.53 o 
   1   8   4        9.32        7.19      1.61 o 
   2   8   4      474.09      482.16     12.34 o 
   3   8   4      338.05      327.44     15.06 o 
   4   8   4       45.31       43.87      6.00 o 
   5   8   4      207.74      212.05     13.27 o 
   6   8   4        0.01       -1.18      2.50 o 
   7   8   4       16.24       11.25      3.39 o 
  -7   9   4        0.82        1.67      1.55 o 
  -6   9   4      152.42      146.08     11.90 o 
  -5   9   4       65.18       54.41      6.92 o 
  -4   9   4        2.03        2.11      1.51 o 
  -3   9   4        9.97       11.00      1.72 o 
  -2   9   4     2225.95     2245.92     30.25 o 
  -1   9   4       13.62       13.45      2.84 o 
   0   9   4      228.65      216.51      7.55 o 
   1   9   4       37.12       32.38      2.97 o 
   2   9   4      499.73      501.65     16.73 o 
   3   9   4      483.38      486.41     19.09 o 
   4   9   4        0.00       -0.74      1.99 o 
   5   9   4       94.80      103.67      9.81 o 
   6   9   4        2.67        1.34      2.10 o 
   7   9   4      105.26      103.00     10.58 o 
  -7  10   4        0.29       -1.39      1.79 o 
  -6  10   4       81.48       86.00      9.54 o 
  -5  10   4       49.70       40.32      6.21 o 
  -4  10   4      352.18      332.47     16.46 o 
  -3  10   4       63.54       56.76      4.05 o 
  -2  10   4       49.02       50.40      3.90 o 
  -1  10   4     1235.03     1202.44     18.74 o 
   0  10   4     1164.73     1169.30     18.29 o 
   1  10   4       68.88       64.67      4.29 o 
   2  10   4      579.66      578.74     12.45 o 
   3  10   4      509.04      557.27     21.21 o 
   4  10   4        1.41       -2.98      2.74 o 
   5  10   4       23.89       14.98      3.92 o 
   6  10   4       45.50       58.47      8.04 o 
  -7  11   4       17.19       19.33      4.68 o 
  -6  11   4       48.88       49.29      7.38 o 
  -5  11   4       28.46       27.42      5.43 o 
  -4  11   4        9.70        5.60      2.53 o 
  -3  11   4      629.21      603.66     21.81 o 
  -2  11   4      220.55      205.59      8.15 o 
  -1  11   4       43.58       42.68      5.48 o 
   0  11   4        0.90        2.86      1.38 o 
   1  11   4     1342.14     1365.50     20.33 o 
   2  11   4        3.81        3.01      1.19 o 
   3  11   4       37.36       29.41      5.15 o 
   4  11   4      247.05      261.99     15.97 o 
   5  11   4       88.43       89.63      9.92 o 
  -5  12   4        6.97        1.62      1.92 o 
  -4  12   4      107.73       96.33      9.59 o 
  -3  12   4       54.12       50.77      4.28 o 
  -2  12   4      221.28      217.13      9.38 o 
  -1  12   4       43.55       44.06      4.02 o 
   0  12   4       38.19       38.23      3.74 o 
   1  12   4        0.63       -0.56      1.43 o 
   2  12   4       20.07       13.83      3.47 o 
   3  12   4        0.05        1.22      2.58 o 
   4  12   4        0.21       -0.93      2.57 o 
   5  12   4        0.03       -1.96      2.15 o 
  -4  13   4       57.18       58.21      7.69 o 
  -3  13   4        1.89        5.18      2.59 o 
  -2  13   4        4.71        3.15      1.22 o 
  -1  13   4       54.14       52.79      4.62 o 
   0  13   4        5.82        6.86      1.49 o 
   1  13   4       99.46      111.28     10.27 o 
   2  13   4        0.75        1.69      2.18 o 
   3  13   4        3.96        3.96      2.91 o 
   4  13   4      114.08      153.04     13.13 o 
  -4  14   4        0.12        2.01      2.50 o 
  -3  14   4       10.65       12.64      3.86 o 
  -2  14   4       48.40       40.16      4.28 o 
  -1  14   4       23.20       17.24      2.92 o 
   0  14   4        9.31        8.61      2.21 o 
   1  14   4        0.59       -0.12      1.72 o 
   2  14   4        3.75        5.92      2.94 o 
   3  14   4       10.52       14.76      4.73 o 
  -3  15   4       20.75       25.44      5.56 o 
  -2  15   4       59.37       69.12      5.71 o 
  -1  15   4        0.78        1.60      1.34 o 
   0  15   4        2.35        1.21      2.00 o 
   1  15   4       23.61       31.73      5.70 o 
  -2  16   4        6.01       13.55      4.46 o 
  -1  16   4       76.43      103.31     10.38 o 
   0  16   4       53.89       66.31      8.85 o 
  -8   1   5        1.60        2.59      1.41 o 
  -7   1   5       34.99       39.73      3.48 o 
  -6   1   5      430.17      425.90     10.39 o 
  -5   1   5        9.12        8.56      0.53 o 
  -4   1   5        0.01        0.14      0.27 o 
  -3   1   5      136.29      139.85      3.12 o 
  -2   1   5      161.21      154.12      3.10 o 
  -1   1   5       36.41       37.01      2.39 o 
   0   1   5     1154.54     1197.71     13.89 o 
   1   1   5        6.38       11.41      2.16 o 
   2   1   5       18.64        8.72      1.19 o 
   3   1   5       91.29      103.32      4.56 o 
   4   1   5        0.05        0.02      0.61 o 
   5   1   5        2.32        2.76      0.79 o 
   6   1   5      311.84      343.30      7.71 o 
   7   1   5        0.81        0.24      1.21 o 
  -8   2   5      262.17      253.34     14.07 o 
  -7   2   5       19.33       14.40      3.48 o 
  -6   2   5      480.83      483.89     10.90 o 
  -5   2   5       26.58       25.24      2.40 o 
  -4   2   5        2.39        3.68      0.58 o 
  -3   2   5        3.64        3.28      0.61 o 
  -2   2   5      262.08      263.03      4.78 o 
  -1   2   5     2394.31     2489.32     33.61 o 
   0   2   5     1093.47     1161.19     24.86 o 
   1   2   5      726.13      765.24      8.77 o 
   2   2   5       25.72       34.76      3.46 o 
   3   2   5      146.30      150.86      4.67 o 
   4   2   5       48.34       52.54      3.01 o 
   5   2   5      543.22      557.59     10.39 o 
   6   2   5       28.01       31.51      2.42 o 
   7   2   5      124.85      132.80      7.48 o 
  -8   3   5      185.18      144.27     11.02 o 
  -7   3   5        2.02        4.43      2.45 o 
  -6   3   5       78.70       80.92      3.72 o 
  -5   3   5       39.29       36.30      2.44 o 
  -4   3   5      177.33      172.39      4.25 o 
  -3   3   5       28.09       28.36      1.24 o 
  -2   3   5      629.33      644.35      6.16 o 
  -1   3   5     2984.16     3127.51     22.72 o 
   0   3   5     1438.86     1541.55     27.92 o 
   1   3   5      393.04      470.56     13.72 o 
   2   3   5       70.99       75.20      5.90 o 
   3   3   5      561.34      599.32     17.72 o 
   4   3   5        8.87       11.34      1.86 o 
   5   3   5       67.51       68.47      4.53 o 
   6   3   5        0.08        0.97      0.94 o 
   7   3   5      182.12      187.65     11.49 o 
  -8   4   5      313.81      307.87     16.59 o 
  -7   4   5       14.96       10.93      2.32 o 
  -6   4   5        0.07        1.37      1.23 o 
  -5   4   5       34.11       33.02      2.15 o 
  -4   4   5       14.86       14.71      1.13 o 
  -3   4   5     1454.06     1482.69     11.11 o 
  -2   4   5        8.29        8.30      0.68 o 
  -1   4   5      745.02      741.37     14.42 o 
   0   4   5      380.92      376.12      8.49 o 
   1   4   5     1114.83     1248.94     15.82 o 
   2   4   5      683.02      719.69     18.83 o 
   3   4   5      142.97      133.92      8.59 o 
   4   4   5      135.62      131.68      6.08 o 
   5   4   5        1.87        1.66      1.11 o 
   6   4   5       25.44       30.34      3.29 o 
   7   4   5      451.71      468.77     17.96 o 
  -8   5   5        1.61        2.27      1.88 o 
  -7   5   5        9.43        9.98      2.31 o 
  -6   5   5      178.10      175.95     16.41 o 
  -5   5   5       31.91       31.85      3.12 o 
  -4   5   5        0.04        0.31      0.41 o 
  -3   5   5      195.77      202.73      3.36 o 
  -2   5   5      198.13      211.30      4.81 o 
  -1   5   5      527.78      574.50     14.98 o 
   0   5   5       11.58       11.29      1.96 o 
   1   5   5       39.09       45.10      2.05 o 
   2   5   5        6.25        4.65      1.08 o 
   3   5   5       37.56       40.86      4.94 o 
   4   5   5       91.12       92.70      7.84 o 
   5   5   5       83.21       82.62      5.15 o 
   6   5   5        6.45        4.90      2.78 o 
   7   5   5       40.93       37.01      4.45 o 
  -8   6   5        0.00        2.60      5.19 o 
  -7   6   5        0.35        0.11      1.55 o 
  -6   6   5       38.44       34.78      3.63 o 
  -5   6   5       97.81       92.60      5.34 o 
  -4   6   5       95.71       92.08      3.15 o 
  -3   6   5        9.67        7.82      0.83 o 
  -2   6   5        1.09        1.98      0.69 o 
  -1   6   5      397.51      389.59      9.09 o 
   0   6   5        5.62        2.23      1.05 o 
   1   6   5      223.29      226.96      4.92 o 
   2   6   5      325.68      311.11     13.29 o 
   3   6   5       48.16       42.42      5.28 o 
   4   6   5      162.76      154.75     10.41 o 
   5   6   5        8.62        6.85      1.69 o 
   6   6   5       60.25       52.66      6.81 o 
   7   6   5       10.16       10.60      3.57 o 
  -8   7   5        9.69       11.11      3.82 o 
  -7   7   5        0.02        0.35      1.55 o 
  -6   7   5       42.62       39.59      3.99 o 
  -5   7   5        7.13        7.40      1.80 o 
  -4   7   5       14.53       13.22      1.63 o 
  -3   7   5      317.25      323.37      7.69 o 
  -2   7   5       33.57       31.92      2.06 o 
  -1   7   5       44.04       48.86      3.42 o 
   0   7   5      203.88      195.59     11.29 o 
   1   7   5       24.45       24.88      2.49 o 
   2   7   5      411.03      423.02     16.21 o 
   3   7   5      416.14      425.01     17.12 o 
   4   7   5        0.09        2.10      1.97 o 
   5   7   5        4.78        6.40      2.37 o 
   6   7   5       29.82       31.66      5.65 o 
   7   7   5       26.60       40.73      6.63 o 
  -8   8   5        0.02       -0.36      2.00 o 
  -7   8   5       51.08       52.93      4.96 o 
  -6   8   5       35.73       26.76      6.03 o 
  -5   8   5       45.54       39.19      3.78 o 
  -4   8   5       86.83       95.52      8.41 o 
  -3   8   5      119.17      122.43      5.46 o 
  -2   8   5      232.25      228.46      7.60 o 
  -1   8   5      246.00      249.41     11.58 o 
   0   8   5      212.10      220.76      7.59 o 
   1   8   5      762.04      767.21     19.40 o 
   2   8   5      420.67      428.49     16.95 o 
   3   8   5      322.27      330.65     15.70 o 
   4   8   5       47.41       43.82      6.16 o 
   5   8   5      116.72      126.60     10.60 o 
   6   8   5        0.06        3.12      2.71 o 
   7   8   5       20.77       12.81      3.99 o 
  -7   9   5        0.01        0.86      1.92 o 
  -6   9   5        8.80        7.43      5.05 o 
  -5   9   5        9.85        7.91      2.79 o 
  -4   9   5       58.33       60.95      6.94 o 
  -3   9   5      113.94      116.59      5.68 o 
  -2   9   5      176.61      170.85      6.95 o 
  -1   9   5     1042.95     1026.13     22.17 o 
   0   9   5      601.18      585.67     12.92 o 
   1   9   5       50.95       54.60      4.05 o 
   2   9   5      274.00      262.68      8.67 o 
   3   9   5       15.26       10.20      3.33 o 
   4   9   5      196.27      186.05     12.85 o 
   5   9   5        0.04        1.05      1.77 o 
   6   9   5        6.95        1.18      2.56 o 
  -6  10   5        2.31        1.77      3.12 o 
  -5  10   5      184.10      181.55     13.10 o 
  -4  10   5       28.54       35.75      5.65 o 
  -3  10   5      407.81      409.61     11.06 o 
  -2  10   5      321.47      313.52     12.26 o 
  -1  10   5      201.03      189.63      7.71 o 
   0  10   5      154.10      155.68      6.95 o 
   1  10   5       22.28       17.38      2.39 o 
   2  10   5      164.05      149.80      9.68 o 
   3  10   5       28.63       24.97      4.72 o 
   4  10   5      307.09      323.67     17.43 o 
   5  10   5        1.07       -0.28      2.59 o 
   6  10   5       14.44        8.91      3.29 o 
  -5  11   5        0.98        1.30      2.05 o 
  -4  11   5        2.79        5.18      2.80 o 
  -3  11   5        3.17        1.83      1.18 o 
  -2  11   5       83.96       84.34      5.44 o 
  -1  11   5       28.62       32.64      3.39 o 
   0  11   5       37.70       36.07      3.57 o 
   1  11   5      106.94      109.40      7.17 o 
   2  11   5       31.39       35.75      3.47 o 
   3  11   5       23.15       13.04      3.54 o 
   4  11   5        6.03        1.15      1.83 o 
   5  11   5        0.43        1.48      2.61 o 
  -5  12   5        0.47       -3.25      3.24 o 
  -4  12   5       61.73       77.51      8.94 o 
  -3  12   5        1.74        1.99      1.09 o 
  -2  12   5        2.27        2.74      1.15 o 
  -1  12   5      144.59      151.37      8.73 o 
   0  12   5       60.87       62.19      5.49 o 
   1  12   5       54.16       55.48      6.89 o 
   2  12   5        4.82        8.52      3.21 o 
   3  12   5       13.21       12.90      3.80 o 
   4  12   5       38.85       41.32      6.93 o 
  -4  13   5       55.31       61.78      8.18 o 
  -3  13   5       29.06       26.61      5.17 o 
  -2  13   5        0.17       -1.20      1.20 o 
  -1  13   5      172.63      181.23      8.57 o 
   0  13   5       22.01       20.37      3.04 o 
   1  13   5        5.51        5.80      2.07 o 
   2  13   5        1.88        0.59      2.41 o 
   3  13   5        0.05        2.12      2.49 o 
  -3  14   5      204.00      195.50     14.22 o 
  -2  14   5       14.29       12.38      2.48 o 
  -1  14   5       71.84       89.21      6.27 o 
   0  14   5        0.06        1.14      1.21 o 
   1  14   5       60.26       60.63      8.01 o 
   2  14   5      197.12      218.73     15.65 o 
  -3  15   5        0.85        5.51      3.41 o 
  -2  15   5       50.97       43.80      4.60 o 
  -1  15   5       23.40       18.70      4.20 o 
   0  15   5        3.98       -2.00      2.49 o 
   1  15   5        0.60        2.09      2.40 o 
  -2  16   5       52.31       62.36      8.40 o 
  -1  16   5        0.54        4.42      2.67 o 
  -7   0   6       36.53       35.34      4.93 o 
  -6   0   6       34.64       40.18      4.85 o 
  -5   0   6      142.63      140.42      8.36 o 
  -4   0   6        4.05        2.45      0.74 o 
  -3   0   6        8.92        4.72      1.55 o 
  -2   0   6       73.13       79.01      5.51 o 
  -1   0   6      567.79      516.68     14.02 o 
   0   0   6      167.01      189.15      8.53 o 
   1   0   6      280.21      244.64     10.27 o 
   2   0   6        7.37       14.60      2.77 o 
   3   0   6      471.26      480.60     15.77 o 
   4   0   6     1080.44     1042.22     17.00 o 
   5   0   6       24.60       26.96      3.61 o 
   6   0   6        5.95        3.34      1.18 o 
   7   0   6       94.75       88.68      9.31 o 
  -7   1   6       36.88       39.43      3.59 o 
  -6   1   6       25.17       23.32      4.13 o 
  -5   1   6        3.76        2.85      0.74 o 
  -4   1   6      126.19      126.16      3.74 o 
  -3   1   6       24.85       30.12      1.61 o 
  -2   1   6      413.19      398.05      5.29 o 
  -1   1   6       14.53       12.85      1.66 o 
   0   1   6     1478.46     1557.80     24.39 o 
   1   1   6      135.56      129.97      7.43 o 
   2   1   6       21.36       21.51      1.71 o 
   3   1   6      281.45      288.40     11.99 o 
   4   1   6        3.05        0.85      0.77 o 
   5   1   6       25.45       22.12      1.98 o 
   6   1   6      139.62      148.72      5.31 o 
   7   1   6        6.30        5.71      1.48 o 
  -8   2   6      277.23      264.37     14.69 o 
  -7   2   6        4.08       13.38      3.64 o 
  -6   2   6       33.73       27.57      6.38 o 
  -5   2   6        5.10        5.92      1.40 o 
  -4   2   6      334.54      338.59     10.90 o 
  -3   2   6      177.00      189.94      4.64 o 
  -2   2   6     1560.72     1597.56     36.65 o 
  -1   2   6        0.91        1.09      0.72 o 
   0   2   6      148.21      185.44      6.10 o 
   1   2   6        5.96        4.50      0.75 o 
   2   2   6      291.93      308.70      7.23 o 
   3   2   6       25.77       22.34      1.91 o 
   4   2   6       38.35       41.91      2.85 o 
   5   2   6      547.36      557.32     12.70 o 
   6   2   6       69.75       70.80      3.70 o 
   7   2   6       22.39       19.49      3.10 o 
  -8   3   6      385.82      371.01     18.05 o 
  -7   3   6        9.26        7.84      2.56 o 
  -6   3   6       23.96       26.17      2.65 o 
  -5   3   6      173.95      178.34      9.44 o 
  -4   3   6       53.55       57.81      2.41 o 
  -3   3   6      790.40      816.46     24.03 o 
  -2   3   6        0.13        1.15      0.75 o 
  -1   3   6      118.61      135.54      5.18 o 
   0   3   6        1.33        0.24      0.67 o 
   1   3   6      772.55      844.91     19.83 o 
   2   3   6      447.59      471.25     15.75 o 
   3   3   6       34.42       30.43      3.67 o 
   4   3   6       66.36       60.12      5.19 o 
   5   3   6      351.75      347.96     10.77 o 
   6   3   6       78.20       89.36      5.66 o 
   7   3   6      248.91      253.35     10.88 o 
  -8   4   6        1.31        0.25      1.90 o 
  -7   4   6      136.79      115.35     10.08 o 
  -6   4   6       69.51       70.96      4.90 o 
  -5   4   6       33.98       35.38      2.35 o 
  -4   4   6        1.65        1.90      0.52 o 
  -3   4   6       74.68       78.49      2.86 o 
  -2   4   6      277.43      303.49      7.81 o 
  -1   4   6      729.65      838.99     13.27 o 
   0   4   6      142.89      153.48      5.85 o 
   1   4   6       89.95       73.92      6.12 o 
   2   4   6        8.92       14.82      3.02 o 
   3   4   6       10.62       12.47      2.88 o 
   4   4   6      479.13      498.61     12.54 o 
   5   4   6       25.84       22.54      2.96 o 
   6   4   6       86.62       87.75      5.78 o 
   7   4   6       11.47       13.49      2.76 o 
  -8   5   6        4.90        4.00      2.56 o 
  -7   5   6        0.57        2.09      1.48 o 
  -6   5   6        0.15       -0.52      1.06 o 
  -5   5   6       47.16       51.34      3.90 o 
  -4   5   6        3.20        3.63      0.78 o 
  -3   5   6       33.45       40.07      2.14 o 
  -2   5   6      231.46      234.01      9.14 o 
  -1   5   6      169.76      169.88      6.18 o 
   0   5   6       17.95       17.75      2.15 o 
   1   5   6        0.01        0.67      1.92 o 
   2   5   6        9.63       16.37      3.20 o 
   3   5   6       13.93       14.75      3.13 o 
   4   5   6        1.45        1.58      1.73 o 
   5   5   6      136.08      130.61      6.93 o 
   6   5   6      398.54      387.22     12.24 o 
   7   5   6       12.78       13.27      2.67 o 
  -8   6   6       24.17       26.47      4.50 o 
  -7   6   6       14.76        9.71      2.31 o 
  -6   6   6        3.57        2.86      1.09 o 
  -5   6   6        2.63        1.83      1.05 o 
  -4   6   6       10.76       11.71      2.08 o 
  -3   6   6        1.92        2.00      0.53 o 
  -2   6   6        7.07        7.98      1.47 o 
  -1   6   6       22.13       22.47      2.40 o 
   0   6   6       13.81       11.93      1.62 o 
   1   6   6      133.29      134.12      4.33 o 
   2   6   6       10.79        8.45      2.73 o 
   3   6   6        8.42        9.11      2.68 o 
   4   6   6      472.43      461.93     18.84 o 
   5   6   6        0.74        1.59      1.46 o 
   6   6   6        4.28        7.99      2.97 o 
   7   6   6       36.24       42.91      6.82 o 
  -8   7   6       21.15       23.23      5.06 o 
  -7   7   6        3.61        1.48      1.41 o 
  -6   7   6       56.12       52.30      4.53 o 
  -5   7   6       78.60       77.38      9.29 o 
  -4   7   6       15.72       13.62      1.43 o 
  -3   7   6        2.23        2.48      0.96 o 
  -2   7   6        7.53        9.11      1.56 o 
  -1   7   6      118.58      119.95      5.72 o 
   0   7   6      989.86      964.42     16.10 o 
   1   7   6        1.85        0.66      0.53 o 
   2   7   6      386.94      400.76     16.25 o 
   3   7   6       82.66       77.75      7.68 o 
   4   7   6       91.44       95.37      8.98 o 
   5   7   6        7.36        4.79      1.69 o 
   6   7   6        2.86        5.54      2.66 o 
   7   7   6       57.15       67.34      8.80 o 
  -7   8   6        4.68        6.74      2.90 o 
  -6   8   6      316.78      330.08     11.43 o 
  -5   8   6       73.30       77.23      5.19 o 
  -4   8   6      343.77      318.54     15.80 o 
  -3   8   6      388.69      397.96     10.16 o 
  -2   8   6      208.44      221.94      7.85 o 
  -1   8   6      205.52      194.03      7.48 o 
   0   8   6     1096.74     1123.68     18.00 o 
   1   8   6       40.46       31.73      4.05 o 
   2   8   6      430.00      455.03     18.19 o 
   3   8   6      256.57      216.46     13.22 o 
   4   8   6        5.40        2.57      1.44 o 
   5   8   6      126.88      127.06     11.10 o 
   6   8   6      190.95      215.23     15.07 o 
  -6   9   6      118.45      123.57     11.32 o 
  -5   9   6       44.83       42.75      4.10 o 
  -4   9   6      697.97      686.22     23.96 o 
  -3   9   6      485.49      504.26     20.06 o 
  -2   9   6       44.89       41.51      3.66 o 
  -1   9   6       15.78       13.26      2.62 o 
   0   9   6       16.42       16.54      2.38 o 
   1   9   6     1732.56     1731.36     27.03 o 
   2   9   6      259.48      229.75     13.38 o 
   3   9   6        1.25       -0.54      1.64 o 
   4   9   6       79.12       84.47      9.05 o 
   5   9   6      142.17      158.85     12.85 o 
   6   9   6       13.53       16.29      4.61 o 
  -6  10   6       50.85       51.60      7.79 o 
  -5  10   6      102.21      101.58     10.12 o 
  -4  10   6       71.12       71.46      8.20 o 
  -3  10   6      361.49      365.46     10.82 o 
  -2  10   6      208.88      199.98      8.15 o 
  -1  10   6      305.25      316.02     10.35 o 
   0  10   6      640.01      630.33     14.55 o 
   1  10   6        1.49       -0.03      1.21 o 
   2  10   6        1.06        1.65      1.57 o 
   3  10   6      200.38      223.79     14.44 o 
   4  10   6       28.46       28.33      5.48 o 
   5  10   6       24.59       15.81      4.14 o 
  -5  11   6      247.36      249.02     16.20 o 
  -4  11   6        0.53       -1.07      2.01 o 
  -3  11   6       37.97       33.77      3.56 o 
  -2  11   6      299.55      321.81     10.82 o 
  -1  11   6      112.93      112.18      6.44 o 
   0  11   6        2.21        5.30      1.70 o 
   1  11   6        0.05       -0.89      1.15 o 
   2  11   6      189.12      198.05      8.39 o 
   3  11   6        0.00        0.02      2.22 o 
   4  11   6       15.98       18.45      4.76 o 
  -5  12   6       21.41       14.39      4.79 o 
  -4  12   6      114.20      114.04     10.90 o 
  -3  12   6        3.13        5.83      2.81 o 
  -2  12   6        0.17        0.01      1.62 o 
  -1  12   6       81.92       84.21      5.95 o 
   0  12   6       44.62       50.81      4.56 o 
   1  12   6        2.20        1.08      1.11 o 
   2  12   6       29.77       44.82      6.73 o 
   3  12   6        8.54       11.31      3.61 o 
  -4  13   6        1.93        3.22      2.17 o 
  -3  13   6       37.45       30.93      5.68 o 
  -2  13   6       51.25       61.56      5.15 o 
  -1  13   6       84.27      107.59      6.83 o 
   0  13   6       51.91       67.91      5.40 o 
   1  13   6        3.27        2.46      2.63 o 
   2  13   6      182.45      239.09     16.12 o 
   3  13   6        5.11        5.71      3.22 o 
  -3  14   6        0.87        3.34      2.09 o 
  -2  14   6        2.28        3.87      1.81 o 
  -1  14   6        1.55        1.62      1.56 o 
   0  14   6        5.99        9.40      2.34 o 
   1  14   6       74.58       82.41      9.55 o 
  -2  15   6       10.99       11.34      3.47 o 
  -1  15   6        0.41       -0.56      2.83 o 
   0  15   6       14.91       12.59      3.74 o 
  -7   1   7        0.03       -1.98      1.43 o 
  -6   1   7       25.15       22.47      3.12 o 
  -5   1   7       44.18       49.88      2.50 o 
  -4   1   7       58.70       59.81      2.86 o 
  -3   1   7      132.31      126.43      3.41 o 
  -2   1   7      309.97      302.83      4.87 o 
  -1   1   7        3.62        5.14      1.15 o 
   0   1   7      435.74      424.94     13.92 o 
   1   1   7       51.52       39.83      3.21 o 
   2   1   7      194.97      193.96      5.25 o 
   3   1   7      884.65      872.63     13.63 o 
   4   1   7      131.50      135.82      5.27 o 
   5   1   7        4.94        4.91      1.13 o 
   6   1   7       41.15       37.55      3.47 o 
   7   1   7      218.79      233.28      8.53 o 
  -8   2   7      108.31       92.53      9.01 o 
  -7   2   7        9.36        9.52      2.91 o 
  -6   2   7        6.47        5.85      1.55 o 
  -5   2   7       58.79       67.34      4.28 o 
  -4   2   7        9.97        8.94      1.15 o 
  -3   2   7     1175.21     1194.98     12.75 o 
  -2   2   7      286.14      275.33     11.91 o 
  -1   2   7      220.58      250.28      7.49 o 
   0   2   7      254.64      229.15     10.31 o 
   1   2   7      115.99      118.55      6.72 o 
   2   2   7       88.04      108.60      3.86 o 
   3   2   7      582.95      582.03     10.01 o 
   4   2   7        6.18       12.24      1.81 o 
   5   2   7      506.68      501.37     10.82 o 
   6   2   7       50.97       44.04      3.90 o 
   7   2   7        6.37        9.92      2.53 o 
  -8   3   7       43.98       32.43      5.80 o 
  -7   3   7        0.68        0.60      1.76 o 
  -6   3   7        0.99       -2.82      2.40 o 
  -5   3   7       91.76       96.77      5.10 o 
  -4   3   7      213.09      207.41      5.15 o 
  -3   3   7      440.94      493.37     10.06 o 
  -2   3   7      495.18      539.16     10.80 o 
  -1   3   7      580.09      654.38     12.30 o 
   0   3   7       21.32       27.99      2.69 o 
   1   3   7      322.25      344.68     13.47 o 
   2   3   7      464.84      464.89     16.72 o 
   3   3   7      129.24      130.03      6.44 o 
   4   3   7        0.01        0.27      2.13 o 
   5   3   7       45.60       43.78      4.19 o 
   6   3   7        6.10        4.41      1.99 o 
   7   3   7       11.60       13.45      6.55 o 
  -8   4   7       23.31       23.40      4.99 o 
  -7   4   7        2.54        2.01      2.22 o 
  -6   4   7       43.13       45.96      6.03 o 
  -5   4   7       70.49       60.83      6.67 o 
  -4   4   7       67.72       70.20      3.64 o 
  -3   4   7       17.45       27.31      2.48 o 
  -2   4   7      289.61      308.16      8.39 o 
  -1   4   7        6.59        7.30      1.39 o 
   0   4   7      567.80      598.93     12.37 o 
   1   4   7        0.09       -0.10      1.27 o 
   2   4   7        6.23        5.92      2.30 o 
   3   4   7        1.70        0.06      1.38 o 
   4   4   7      126.51      111.83      6.38 o 
   5   4   7      670.79      660.71     15.96 o 
   6   4   7        1.61        2.56      2.92 o 
   7   4   7        8.59        6.69      2.89 o 
  -8   5   7       67.46       63.52      8.01 o 
  -7   5   7        0.71        3.03      2.74 o 
  -6   5   7        1.76        3.12      2.16 o 
  -5   5   7      203.72      189.72     12.08 o 
  -4   5   7      207.28      221.80      6.65 o 
  -3   5   7       41.52       38.38      2.98 o 
  -2   5   7       43.83       42.74      3.29 o 
  -1   5   7      158.40      167.39      6.56 o 
   0   5   7        1.12        1.71      1.10 o 
   1   5   7      102.37      102.78      7.82 o 
   2   5   7       72.76       79.31      7.18 o 
   3   5   7      158.10      122.20      9.41 o 
   4   5   7       15.77       20.93      2.94 o 
   5   5   7        7.99        8.12      1.92 o 
   6   5   7       31.23       36.71      4.13 o 
   7   5   7      110.51      105.40     10.42 o 
  -7   6   7      177.57      161.91     12.73 o 
  -6   6   7       77.03       75.80      5.30 o 
  -5   6   7       25.65       22.30      2.61 o 
  -4   6   7        4.46        4.79      1.02 o 
  -3   6   7      358.56      376.53     10.93 o 
  -2   6   7       36.83       41.62      3.31 o 
  -1   6   7      223.33      205.26      7.45 o 
   0   6   7        1.61        3.11      2.39 o 
   1   6   7        1.54        0.47      0.81 o 
   2   6   7       13.05       12.97      3.19 o 
   3   6   7       21.86       17.42      3.75 o 
   4   6   7      178.71      165.90     11.72 o 
   5   6   7        7.26        5.98      1.74 o 
   6   6   7        2.83        2.21      2.41 o 
   7   6   7        5.99        5.88      3.04 o 
  -7   7   7        0.34        0.15      2.53 o 
  -6   7   7       84.75       80.96      8.83 o 
  -5   7   7      365.60      390.47     13.57 o 
  -4   7   7       19.12       16.50      2.59 o 
  -3   7   7       74.71       79.32      5.14 o 
  -2   7   7       53.86       58.46      2.55 o 
  -1   7   7        5.07        5.14      1.36 o 
   0   7   7        2.74        2.23      1.18 o 
   1   7   7      147.60      126.61      6.31 o 
   2   7   7      353.86      303.75     15.00 o 
   3   7   7        0.58       -0.45      2.15 o 
   4   7   7       99.65      112.40      9.98 o 
   5   7   7        8.55        4.76      4.74 o 
   6   7   7        2.75       -0.27      2.41 o 
  -6   8   7      157.63      163.92     12.96 o 
  -5   8   7      142.15      138.16     11.36 o 
  -4   8   7      213.47      223.77     13.61 o 
  -3   8   7      176.20      186.83      7.37 o 
  -2   8   7      148.69      152.06      6.83 o 
  -1   8   7      547.65      525.27     12.83 o 
   0   8   7      211.28      228.76      8.57 o 
   1   8   7       48.25       51.44      4.84 o 
   2   8   7       10.40       10.53      3.15 o 
   3   8   7      192.76      176.87     12.32 o 
   4   8   7       13.40       13.62      3.68 o 
   5   8   7       86.42       85.47      9.36 o 
   6   8   7        3.68        1.38      2.20 o 
  -6   9   7       10.28       10.02      3.84 o 
  -5   9   7       30.66       34.48      6.08 o 
  -4   9   7      102.78       92.37      9.14 o 
  -3   9   7      103.83      106.86      5.81 o 
  -2   9   7     1067.30     1067.46     18.75 o 
  -1   9   7      218.53      218.14     13.69 o 
   0   9   7       47.62       35.29      3.55 o 
   1   9   7        0.33        2.39      1.52 o 
   2   9   7        0.72        3.66      2.51 o 
   3   9   7       25.57       17.86      4.55 o 
   4   9   7       66.06       82.31      9.22 o 
   5   9   7      100.29      125.15     11.75 o 
  -5  10   7       48.46       40.03      6.74 o 
  -4  10   7        0.57       -1.20      1.86 o 
  -3  10   7       11.99       14.13      2.41 o 
  -2  10   7      228.28      242.55      9.29 o 
  -1  10   7      353.17      361.71     11.46 o 
   0  10   7      226.17      224.59      9.08 o 
   1  10   7        6.59        5.63      1.91 o 
   2  10   7      106.43       75.38      8.40 o 
   3  10   7        6.19        4.04      2.23 o 
   4  10   7        1.72        2.19      1.89 o 
  -5  11   7      171.89      184.27     14.22 o 
  -4  11   7       31.38       34.20      5.89 o 
  -3  11   7        0.33       -1.45      1.89 o 
  -2  11   7      138.80      146.65      7.57 o 
  -1  11   7       62.06       68.00      5.19 o 
   0  11   7       68.72       70.30      5.33 o 
   1  11   7        7.35        7.09      2.83 o 
   2  11   7       16.21       16.34      4.38 o 
   3  11   7       30.56       31.29      5.91 o 
   4  11   7        8.10       11.55      3.70 o 
  -4  12   7       50.83       63.70      8.36 o 
  -3  12   7      351.10      387.17     19.41 o 
  -2  12   7        1.97        4.00      1.67 o 
  -1  12   7        2.56        2.14      1.38 o 
   0  12   7      116.16      117.41      7.10 o 
   1  12   7        1.73        2.29      3.75 o 
   2  12   7       20.86       20.86      4.84 o 
   3  12   7        0.16        0.52      1.93 o 
  -3  13   7        8.97       16.37      4.69 o 
  -2  13   7       41.62       42.98      4.54 o 
  -1  13   7       62.43       81.16      6.17 o 
   0  13   7       37.46       40.68      4.38 o 
   1  13   7       65.21       82.13      9.49 o 
   2  13   7       34.28       30.50      5.85 o 
  -3  14   7        0.75       -1.58      3.00 o 
  -2  14   7        1.26        1.73      2.29 o 
  -1  14   7        3.93        8.33      2.25 o 
   0  14   7      273.93      337.77     18.88 o 
   1  14   7       87.67      129.33     12.45 o 
  -2  15   7       58.77       69.31      8.98 o 
  -1  15   7        1.40        2.44      2.86 o 
  -7   0   8       18.79       12.45      3.24 o 
  -6   0   8       80.79       73.27      7.16 o 
  -5   0   8        1.57        2.29      1.63 o 
  -4   0   8       29.87       33.91      4.48 o 
  -3   0   8        7.43        6.15      1.98 o 
  -2   0   8     1051.47     1072.85     23.70 o 
  -1   0   8      286.18      314.18     12.47 o 
   0   0   8        9.92        3.38      1.64 o 
   1   0   8     1031.37      994.51     23.71 o 
   2   0   8     1414.11     1355.70     28.95 o 
   3   0   8       53.34       45.24      5.54 o 
   4   0   8        7.93        3.96      1.29 o 
   5   0   8      833.75      839.84     19.09 o 
   6   0   8       88.06       80.42      6.02 o 
   7   0   8        6.09        4.37      2.79 o 
  -7   1   8       55.68       54.56      6.67 o 
  -6   1   8      199.44      198.87      8.04 o 
  -5   1   8      168.36      169.91      7.20 o 
  -4   1   8       24.60       24.54      2.05 o 
  -3   1   8      197.52      201.87      4.54 o 
  -2   1   8        6.18        8.46      1.05 o 
  -1   1   8       63.54       52.85      3.73 o 
   0   1   8      311.20      315.84     12.92 o 
   1   1   8      711.19      712.17     18.57 o 
   2   1   8      259.51      248.20      6.22 o 
   3   1   8      735.65      706.39     11.52 o 
   4   1   8      114.83      111.80      5.03 o 
   5   1   8       13.45       13.60      1.72 o 
   6   1   8      200.53      199.13      6.58 o 
   7   1   8       25.75       22.89      2.89 o 
  -8   2   8        1.77        1.77      2.04 o 
  -7   2   8        4.97        3.06      2.63 o 
  -6   2   8       44.22       49.44      4.12 o 
  -5   2   8      236.29      222.70      8.22 o 
  -4   2   8      623.25      635.36      9.91 o 
  -3   2   8       62.04       64.34      3.23 o 
  -2   2   8       47.30       53.71      3.67 o 
  -1   2   8      356.93      364.01      9.69 o 
   0   2   8      428.06      407.73     14.70 o 
   1   2   8       53.97       48.13      2.49 o 
   2   2   8      128.56      133.80      4.48 o 
   3   2   8      606.31      627.51     10.77 o 
   4   2   8      653.72      656.66     11.99 o 
   5   2   8       21.46       16.91      1.93 o 
   6   2   8       78.96       90.95      4.47 o 
   7   2   8        4.47        9.59      2.47 o 
  -8   3   8        5.05        6.79      3.50 o 
  -7   3   8       65.77       75.29      8.16 o 
  -6   3   8       19.76       23.79      4.70 o 
  -5   3   8      228.22      239.02      9.64 o 
  -4   3   8      125.22      126.21      5.31 o 
  -3   3   8        1.68        1.06      0.92 o 
  -2   3   8       64.14       63.75      4.08 o 
  -1   3   8      119.80      125.69      5.80 o 
   0   3   8       13.80       13.57      2.80 o 
   1   3   8       22.10       24.27      4.01 o 
   2   3   8      823.53      759.45     22.47 o 
   3   3   8      482.26      438.76     12.54 o 
   4   3   8        1.04        1.25      1.31 o 
   5   3   8        8.54        4.82      1.63 o 
   6   3   8       17.84       10.21      2.15 o 
   7   3   8       22.52       20.26      3.44 o 
  -8   4   8        0.97       -1.23      1.97 o 
  -7   4   8        3.99        2.13      1.95 o 
  -6   4   8       18.78       18.14      3.89 o 
  -5   4   8        0.01        2.32      1.76 o 
  -4   4   8       51.07       55.65      3.62 o 
  -3   4   8      177.27      195.90      7.02 o 
  -2   4   8       20.15       23.32      2.58 o 
  -1   4   8       51.85       45.87      5.51 o 
   0   4   8       35.07       29.17      2.99 o 
   1   4   8        0.71        0.37      1.31 o 
   2   4   8       30.66       33.52      4.90 o 
   3   4   8       28.68       32.32      3.68 o 
   4   4   8      514.79      501.72     14.07 o 
   5   4   8       73.80       71.43      5.56 o 
   6   4   8       41.99       42.15      4.66 o 
   7   4   8        0.61        1.54      2.12 o 
  -7   5   8        8.61       10.36      3.84 o 
  -6   5   8        2.10        7.68      3.49 o 
  -5   5   8        0.30        0.59      2.02 o 
  -4   5   8       84.03       89.85      6.65 o 
  -3   5   8       48.13       48.99      3.64 o 
  -2   5   8      208.64      220.44      7.85 o 
  -1   5   8        0.00       -0.68      0.92 o 
   0   5   8      112.70      108.10      5.76 o 
   1   5   8       67.34       60.95      6.31 o 
   2   5   8      133.19      124.64      9.54 o 
   3   5   8      579.62      536.45     20.61 o 
   4   5   8        4.15        1.91      1.18 o 
   5   5   8       12.06       11.28      2.43 o 
   6   5   8      167.42      173.73      9.15 o 
  -7   6   8       26.09       21.72      4.87 o 
  -6   6   8       12.28       11.43      3.60 o 
  -5   6   8       28.38       31.56      5.39 o 
  -4   6   8        4.70       10.32      3.03 o 
  -3   6   8        0.13        0.79      1.13 o 
  -2   6   8      111.47      107.45      7.59 o 
  -1   6   8       74.11       66.25      4.57 o 
   0   6   8       70.06       66.89      6.89 o 
   1   6   8       45.58       28.45      4.61 o 
   2   6   8      528.94      513.19     19.80 o 
   3   6   8       46.84       36.96      5.89 o 
   4   6   8       27.07       21.53      4.57 o 
   5   6   8      159.38      159.90      8.67 o 
   6   6   8        4.50        2.89      1.92 o 
  -7   7   8      149.70      151.23     12.89 o 
  -6   7   8      101.70      118.81     11.06 o 
  -5   7   8       38.76       33.24      5.88 o 
  -4   7   8       51.01       49.80      6.62 o 
  -3   7   8      186.19      180.59     10.75 o 
  -2   7   8       70.77       72.35      4.82 o 
  -1   7   8       35.28       33.61      3.35 o 
   0   7   8      193.51      179.55      7.82 o 
   1   7   8      406.34      365.86     19.12 o 
   2   7   8       63.02       51.41      6.54 o 
   3   7   8        4.62        3.40      1.72 o 
   4   7   8       13.65       13.48      3.80 o 
   5   7   8       10.89        9.52      2.36 o 
  -6   8   8       89.32       72.24      8.92 o 
  -5   8   8      197.21      199.37     13.96 o 
  -4   8   8      263.93      286.08     16.02 o 
  -3   8   8        1.26        4.38      1.42 o 
  -2   8   8      796.57      754.99     15.90 o 
  -1   8   8      124.19      115.27      6.35 o 
   0   8   8        1.51       -0.66      1.42 o 
   1   8   8       22.36       21.20      2.92 o 
   2   8   8        9.01        2.90      1.71 o 
   3   8   8      285.40      272.17     15.74 o 
   4   8   8       31.42       42.65      6.61 o 
   5   8   8        8.50        3.02      5.98 o 
  -5   9   8      116.78      135.21     11.97 o 
  -4   9   8      121.26      124.20     10.88 o 
  -3   9   8        0.04        2.56      1.43 o 
  -2   9   8        1.84        2.61      1.19 o 
  -1   9   8      394.96      399.59     12.13 o 
   0   9   8      523.26      475.84     19.96 o 
   1   9   8       20.77       21.54      3.46 o 
   2   9   8       44.69       54.79      7.03 o 
   3   9   8        1.19        3.97      2.84 o 
   4   9   8       38.16       37.58      6.42 o 
  -5  10   8        0.80       -1.34      2.81 o 
  -4  10   8      135.73      148.96     12.45 o 
  -3  10   8      160.53      159.44     12.20 o 
  -2  10   8        7.43        5.67      1.65 o 
  -1  10   8      138.18      141.59      7.53 o 
   0  10   8       22.57       21.21      4.61 o 
   1  10   8        8.73        9.70      2.19 o 
   2  10   8      204.38      197.55     13.94 o 
   3  10   8       22.07       24.90      5.24 o 
   4  10   8       12.45       13.51      3.97 o 
  -4  11   8      140.13      160.69     13.09 o 
  -3  11   8      126.00      131.69     11.57 o 
  -2  11   8       36.52       28.55      4.57 o 
  -1  11   8        2.66        2.16      1.36 o 
   0  11   8        0.13        0.39      1.35 o 
   1  11   8       14.44       15.83      2.65 o 
   2  11   8       31.98       22.61      5.15 o 
   3  11   8        0.80        4.28      2.52 o 
  -3  12   8        0.02        3.97      3.22 o 
  -2  12   8       28.13       35.40      4.00 o 
  -1  12   8        9.57        8.80      2.29 o 
   0  12   8       17.44       29.84      3.79 o 
   1  12   8       20.22       25.61      5.96 o 
   2  12   8       17.09        9.28      3.40 o 
  -3  13   8       17.66       18.64      4.58 o 
  -2  13   8      128.59      165.12      8.91 o 
  -1  13   8       57.30       73.22      5.97 o 
   0  13   8       26.24       28.39     10.20 o 
   1  13   8        1.54        2.49      1.80 o 
  -2  14   8        0.00        3.89      2.40 o 
  -1  14   8       66.16       80.08      6.52 o 
   0  14   8        7.62       14.45      4.10 o 
  -7   1   9       54.57       48.03      6.40 o 
  -6   1   9       19.32       16.91      2.77 o 
  -5   1   9      122.12      122.18      6.46 o 
  -4   1   9       10.20       12.58      1.66 o 
  -3   1   9        4.89        5.26      1.12 o 
  -2   1   9        1.69        2.71      1.36 o 
  -1   1   9       19.24       22.38      3.69 o 
   0   1   9      558.65      534.24     12.79 o 
   1   1   9     1769.13     1766.94     24.04 o 
   2   1   9       90.67       76.64      3.64 o 
   3   1   9      161.33      160.31      5.75 o 
   4   1   9        7.72        8.74      1.39 o 
   5   1   9       31.38       28.67      3.87 o 
   6   1   9        3.59        0.50      1.18 o 
  -7   2   9       12.85       13.71      3.78 o 
  -6   2   9        9.30        6.58      1.90 o 
  -5   2   9       70.23       69.54      4.85 o 
  -4   2   9        6.16        5.44      1.16 o 
  -3   2   9        7.26        6.38      1.48 o 
  -2   2   9       38.27       44.04      3.59 o 
  -1   2   9        3.84        7.94      1.72 o 
   0   2   9       49.05       45.04      5.30 o 
   1   2   9      547.73      516.22     17.59 o 
   2   2   9        4.94        6.38      1.07 o 
   3   2   9      205.45      199.70      6.62 o 
   4   2   9       60.25       58.81      3.73 o 
   5   2   9        0.01        0.14      0.98 o 
   6   2   9       69.61       62.64      4.61 o 
  -8   3   9        2.75       -0.16      1.76 o 
  -7   3   9       33.95       27.93      5.23 o 
  -6   3   9       80.59       74.40      7.94 o 
  -5   3   9       10.96        7.38      2.91 o 
  -4   3   9       62.52       63.66      4.13 o 
  -3   3   9       11.29       16.73      2.30 o 
  -2   3   9        2.97        3.72      1.66 o 
  -1   3   9       23.55       31.71      6.57 o 
   0   3   9      461.83      445.34     16.73 o 
   1   3   9      259.71      250.08     13.11 o 
   2   3   9       10.61       16.01      3.93 o 
   3   3   9       44.62       38.49      3.98 o 
   4   3   9        9.02        7.54      2.69 o 
   5   3   9        1.27        2.73      1.36 o 
   6   3   9       15.10       12.37      2.37 o 
  -7   4   9       24.56       26.07      5.39 o 
  -6   4   9       60.97       55.65      7.15 o 
  -5   4   9      153.74      154.18     11.38 o 
  -4   4   9       19.22       18.82      2.30 o 
  -3   4   9       18.55       20.64      2.51 o 
  -2   4   9        2.15        4.28      1.51 o 
  -1   4   9       18.69       17.93      2.45 o 
   0   4   9        0.95        3.51      1.88 o 
   1   4   9      119.57      100.25      8.51 o 
   2   4   9       23.23       14.86      3.43 o 
   3   4   9      313.86      294.28     11.05 o 
   4   4   9       54.55       59.18      5.15 o 
   5   4   9       21.73       24.27      3.78 o 
   6   4   9       42.28       42.42      3.94 o 
  -7   5   9      109.30      102.11     10.39 o 
  -6   5   9      152.74      144.14     12.06 o 
  -5   5   9       19.21       19.61      4.44 o 
  -4   5   9        0.32       -0.29      1.79 o 
  -3   5   9      186.84      194.47     10.23 o 
  -2   5   9       17.45       19.36      2.57 o 
  -1   5   9       78.43       81.80      5.24 o 
   0   5   9        4.39        1.06      0.97 o 
   1   5   9      163.09      150.61     10.61 o 
   2   5   9        0.37       -1.80      2.42 o 
   3   5   9       64.40       61.97      7.37 o 
   4   5   9       21.20       21.17      5.13 o 
   5   5   9       85.35       74.06      6.09 o 
   6   5   9        4.30        4.53      2.34 o 
  -6   6   9       28.79       30.82      5.71 o 
  -5   6   9      153.95      165.62     12.38 o 
  -4   6   9      210.26      197.40     13.10 o 
  -3   6   9       49.67       44.40      3.76 o 
  -2   6   9       60.75       56.27      4.44 o 
  -1   6   9      174.65      146.78      7.19 o 
   0   6   9      105.92      104.53      6.11 o 
   1   6   9      504.45      471.90     18.91 o 
   2   6   9       33.26       32.44      5.25 o 
   3   6   9        2.49        1.25      1.63 o 
   4   6   9        0.02        2.22      1.28 o 
   5   6   9       35.10       34.11      4.18 o 
  -6   7   9      132.79      148.15     12.58 o 
  -5   7   9       16.39       18.58      4.70 o 
  -4   7   9        6.03        8.46      3.20 o 
  -3   7   9       62.90       57.53      6.05 o 
  -2   7   9      178.11      176.17      7.87 o 
  -1   7   9      163.56      136.80      7.08 o 
   0   7   9      522.03      501.11     13.71 o 
   1   7   9      192.09      171.71     11.81 o 
   2   7   9       54.57       66.87      7.73 o 
   3   7   9      261.35      232.82     15.05 o 
   4   7   9       10.78        8.63      3.00 o 
   5   7   9       46.80       51.19      6.33 o 
  -5   8   9       49.82       48.38      7.26 o 
  -4   8   9        5.91        6.44      3.38 o 
  -3   8   9      236.70      232.33     11.00 o 
  -2   8   9        6.74        2.33      3.60 o 
  -1   8   9        4.71        4.22      1.44 o 
   0   8   9       54.23       44.04      4.33 o 
   1   8   9      109.59       97.70      9.40 o 
   2   8   9        1.87       -0.43      1.82 o 
   3   8   9        6.46       10.12      3.86 o 
   4   8   9        0.69        1.71      2.76 o 
   5   8   9       38.23       37.88      6.38 o 
  -5   9   9        1.09        1.30      2.25 o 
  -4   9   9      407.05      410.34     20.46 o 
  -3   9   9       38.60       40.85      6.41 o 
  -2   9   9       21.59       18.90      2.78 o 
  -1   9   9        0.54        0.26      1.53 o 
   0   9   9       91.45       80.99      5.83 o 
   1   9   9       92.94       84.53      6.00 o 
   2   9   9       66.98       76.02      8.84 o 
   3   9   9        5.10        1.11      1.67 o 
   5   9   9       59.05       67.03      8.46 o 
  -4  10   9       87.31       83.81      9.69 o 
  -3  10   9      343.14      341.97     18.39 o 
  -2  10   9       47.60       40.56      4.20 o 
  -1  10   9        0.42       -0.43      1.12 o 
   0  10   9       20.65       25.26      4.40 o 
   1  10   9        6.40        6.33      1.85 o 
   2  10   9       11.83       14.86      4.46 o 
   3  10   9       61.47       74.50      9.32 o 
  -4  11   9       99.96      116.87     11.62 o 
  -3  11   9       57.34       74.29      8.99 o 
  -2  11   9       71.60       72.83      5.87 o 
  -1  11   9       16.96       17.68      6.59 o 
   0  11   9        1.19        0.29      1.68 o 
   1  11   9       20.34       22.49      3.43 o 
   2  11   9        1.86        2.87      1.98 o 
  -3  12   9       64.25       78.96      9.54 o 
  -2  12   9       66.35       65.71      5.70 o 
  -1  12   9       24.51       24.51      3.58 o 
   0  12   9       14.52        9.49      3.51 o 
   1  12   9        0.26       -0.32      1.63 o 
  -2  13   9       22.93       31.17      6.07 o 
  -1  13   9       81.75      102.66      7.23 o 
   0  13   9       37.31       44.09      4.90 o 
  -1  14   9        4.28       -4.75      3.17 o 
  -6   0  10        4.87        9.10      3.07 o 
  -5   0  10      102.58       95.28      8.67 o 
  -4   0  10      128.22      138.00      6.54 o 
  -3   0  10        3.24        4.20      1.40 o 
  -2   0  10        0.13        0.29      1.36 o 
  -1   0  10     4493.07     4456.26     53.79 o 
   0   0  10       26.44       24.67      4.33 o 
   1   0  10       37.24       39.49      5.47 o 
   2   0  10      261.46      246.17     13.99 o 
   3   0  10      578.47      580.34     22.35 o 
   4   0  10        0.73       -0.59      2.92 o 
   5   0  10       55.23       59.69      8.05 o 
   6   0  10       61.76       71.14      8.98 o 
  -7   1  10      106.49      107.52      9.74 o 
  -6   1  10       58.20       51.57      6.00 o 
  -5   1  10        3.74        1.48      2.82 o 
  -4   1  10      198.37      217.08      6.81 o 
  -3   1  10      356.07      380.27     14.34 o 
  -2   1  10       38.16       37.43      3.59 o 
  -1   1  10       53.62       55.31      4.31 o 
   0   1  10      408.88      409.36     11.86 o 
   1   1  10      867.90      867.81     17.93 o 
   2   1  10        4.66        4.22      1.40 o 
   3   1  10        4.74        4.55      1.62 o 
   4   1  10      364.31      361.63      9.96 o 
   5   1  10        0.03        0.21      1.58 o 
   6   1  10       12.10       11.53      4.99 o 
  -7   2  10       33.74       31.28      5.38 o 
  -6   2  10        8.48        8.46      2.08 o 
  -5   2  10       52.35       54.46      4.59 o 
  -4   2  10       12.44       16.70      2.38 o 
  -3   2  10       25.38       25.96      2.96 o 
  -2   2  10     1220.95     1191.06     19.66 o 
  -1   2  10      241.57      229.32     12.18 o 
   0   2  10      300.05      286.24     14.07 o 
   1   2  10        9.64        7.98      1.86 o 
   2   2  10      276.51      264.05     10.41 o 
   3   2  10        9.06        9.02      2.31 o 
   4   2  10        1.13        1.84      3.22 o 
   5   2  10       99.05      116.24      6.12 o 
   6   2  10       17.81       30.24      5.89 o 
  -7   3  10        0.67        0.92      1.93 o 
  -6   3  10       15.43       10.34      3.62 o 
  -5   3  10        6.16        4.71      2.63 o 
  -4   3  10        5.08        5.94      2.57 o 
  -3   3  10       39.71       44.36      3.88 o 
  -2   3  10      212.64      219.56      8.61 o 
  -1   3  10      157.27      151.40      7.28 o 
   0   3  10      451.79      429.45     17.47 o 
   1   3  10      352.01      328.41     15.88 o 
   2   3  10      384.71      370.13     13.36 o 
   3   3  10      102.52      109.63      7.08 o 
   4   3  10       26.43       24.93      3.59 o 
   5   3  10       19.08       17.60      3.28 o 
   6   3  10        0.08       -3.24      2.16 o 
  -7   4  10        0.02       -3.84      2.56 o 
  -6   4  10       16.47        9.64      3.37 o 
  -5   4  10        5.34        2.81      1.81 o 
  -4   4  10       49.16       62.09      7.36 o 
  -3   4  10       22.01       20.17      3.75 o 
  -2   4  10       21.10       17.13      2.59 o 
  -1   4  10        2.54        3.71      1.41 o 
   0   4  10      307.59      303.54     14.95 o 
   1   4  10        1.06        0.74      1.40 o 
   2   4  10      221.27      247.02     14.64 o 
   3   4  10        0.04        1.94      2.22 o 
   4   4  10      113.34      108.37      7.37 o 
   5   4  10        3.84        4.97      2.58 o 
   6   4  10        4.17        1.79      6.36 o 
  -6   5  10        5.77        4.46      3.15 o 
  -5   5  10       39.32       40.70      6.51 o 
  -4   5  10       25.48       23.23      4.80 o 
  -3   5  10       26.75       27.94      5.44 o 
  -2   5  10        0.04       -1.68      1.21 o 
  -1   5  10        0.01        0.41      1.41 o 
   0   5  10       61.57       58.79      6.76 o 
   1   5  10      365.58      311.75     16.15 o 
   2   5  10      147.99      134.20     10.98 o 
   3   5  10        0.27        0.81      3.53 o 
   4   5  10       64.57       56.36      5.37 o 
   5   5  10       64.45       84.68      6.77 o 
  -6   6  10       17.06       13.16      3.99 o 
  -5   6  10        6.99        6.05      2.93 o 
  -4   6  10       24.33       29.40      5.21 o 
  -3   6  10        8.93        9.53      2.08 o 
  -2   6  10        9.58        8.02      4.65 o 
  -1   6  10      267.06      244.95      9.69 o 
   0   6  10       13.49       17.60      2.78 o 
   1   6  10       32.96       28.80      5.03 o 
   2   6  10        2.36       -0.21      1.75 o 
   3   6  10      132.79      118.78     11.11 o 
   4   6  10        4.02        3.91      2.09 o 
   5   6  10        8.26        3.99      2.75 o 
  -5   7  10       59.19       52.71      7.50 o 
  -4   7  10      133.66      145.79     11.99 o 
  -3   7  10       14.41       15.20      3.72 o 
  -2   7  10        2.42        3.71      1.55 o 
  -1   7  10       28.42       27.34      3.37 o 
   0   7  10       95.92       77.36      8.37 o 
   1   7  10        2.50        7.38      3.01 o 
   2   7  10        8.22        3.04      1.83 o 
   3   7  10       15.84       18.49      4.79 o 
   4   7  10       27.36       39.00      4.69 o 
   5   7  10       31.55       33.79      6.10 o 
  -5   8  10       24.58       22.67      5.49 o 
  -4   8  10       77.95       79.05      9.01 o 
  -3   8  10       36.29       25.57      5.14 o 
  -2   8  10      444.51      432.31     13.35 o 
  -1   8  10       16.71       12.25      4.31 o 
   0   8  10       28.02       35.84      4.06 o 
   1   8  10        0.02        1.55      1.80 o 
   2   8  10        4.84        8.27      3.35 o 
   3   8  10       13.27       13.83      4.36 o 
  -4   9  10       84.29       71.35      8.95 o 
  -3   9  10        0.01       -4.90      3.27 o 
  -2   9  10       12.68        8.10      2.11 o 
  -1   9  10        3.92        5.24      1.84 o 
   0   9  10        0.27        1.46      1.22 o 
   1   9  10       22.36       17.41      4.36 o 
   2   9  10        8.43       17.27      4.36 o 
  -3  10  10       34.45       40.84      6.88 o 
  -2  10  10       33.92       29.21      6.51 o 
  -1  10  10       31.50       38.64      5.12 o 
   0  10  10       18.22       12.45      2.56 o 
   1  10  10       33.79       48.51      7.26 o 
   2  10  10       34.50       23.91      5.22 o 
  -3  11  10        3.69        9.93      3.58 o 
  -2  11  10        4.59        4.16      1.36 o 
  -1  11  10        2.92        3.67      2.77 o 
   0  11  10       34.15       29.12      3.86 o 
   1  11  10       27.90       35.59      6.20 o 
  -2  12  10        6.57       15.85      4.78 o 
  -1  12  10       46.09       44.73      4.88 o 
   0  12  10       26.24       23.00      4.29 o 
  -1  13  10        1.16        3.66      2.53 o 
   0  13  10        0.13        5.81      3.07 o 
  -7   1  11        9.84       20.33      5.10 o 
  -6   1  11       55.09       56.83      5.00 o 
  -5   1  11        1.36        0.61      2.40 o 
  -4   1  11      173.08      179.51      6.33 o 
  -3   1  11      703.43      718.95     12.90 o 
  -2   1  11      190.14      197.61      8.33 o 
  -1   1  11      456.82      457.58     12.98 o 
   0   1  11       53.13       49.93      6.98 o 
   1   1  11      218.31      224.08      9.69 o 
   2   1  11       45.72       46.20      4.62 o 
   3   1  11       59.56       64.59      6.11 o 
   4   1  11        5.02        4.19      1.98 o 
   5   1  11       62.57      103.33     10.85 o 
  -7   2  11        1.54        4.57      2.97 o 
  -6   2  11        3.78        4.65      2.85 o 
  -5   2  11       84.23       92.57      9.22 o 
  -4   2  11       16.99       14.76      2.44 o 
  -3   2  11        0.37       -0.56      1.77 o 
  -2   2  11       92.09       88.96      5.73 o 
  -1   2  11      448.88      438.66     17.89 o 
   0   2  11       33.02       32.45      3.95 o 
   1   2  11        1.40        0.84      1.76 o 
   2   2  11      197.96      196.60      9.47 o 
   3   2  11        7.95        8.08      2.28 o 
   4   2  11        6.32        4.94      2.00 o 
   5   2  11        1.63       -5.08      3.39 o 
  -7   3  11        0.50        5.73      3.22 o 
  -6   3  11       11.82        6.21      2.97 o 
  -5   3  11       14.15       22.00      4.79 o 
  -4   3  11       24.23       24.68      4.88 o 
  -3   3  11        0.51       -0.25      1.12 o 
  -2   3  11        2.86        0.66      3.07 o 
  -1   3  11       34.72       39.03      5.38 o 
   0   3  11        7.97        3.71      2.14 o 
   1   3  11       31.66       28.09      3.63 o 
   2   3  11       35.74       43.24      4.53 o 
   3   3  11        6.12       12.49      2.85 o 
   4   3  11        3.35        4.37      2.18 o 
   5   3  11        1.54       -3.96      2.64 o 
  -6   4  11       15.38        7.11      3.24 o 
  -5   4  11       18.57       14.45      4.26 o 
  -4   4  11       29.93       27.80      5.35 o 
  -3   4  11        0.83        0.02      1.25 o 
  -2   4  11        0.65        1.41      1.68 o 
  -1   4  11      128.16      112.49      9.32 o 
   0   4  11        5.21        4.33      2.57 o 
   1   4  11        2.74        2.03      2.32 o 
   2   4  11      123.99      127.75      7.87 o 
   3   4  11       10.98       15.09      3.14 o 
   4   4  11        7.14       10.40      2.87 o 
  -6   5  11       33.35       26.42      5.68 o 
  -5   5  11      107.21      106.12     10.55 o 
  -4   5  11       29.08       31.57      5.69 o 
  -3   5  11        1.42        1.53      2.91 o 
  -2   5  11       62.07       61.00      5.23 o 
  -1   5  11       26.69       21.77      3.45 o 
   0   5  11       19.47       24.49      4.49 o 
   1   5  11        7.68        6.82      2.90 o 
   2   5  11        6.72        6.70      3.22 o 
   3   5  11       41.36       46.83      7.68 o 
   4   5  11       25.12       18.42      4.59 o 
  -5   6  11        5.53        2.49      3.41 o 
  -4   6  11        1.35       -3.56      3.04 o 
  -3   6  11      209.72      200.35      8.94 o 
  -2   6  11       40.38       38.94      9.33 o 
  -1   6  11      457.40      447.84     13.82 o 
   0   6  11       36.67       37.45      5.76 o 
   1   6  11        1.19        1.67      2.37 o 
   2   6  11       35.48       35.80      6.17 o 
   3   6  11       33.55       44.83      4.97 o 
   4   6  11       15.11       18.78      4.95 o 
  -4   7  11       21.94       29.66      5.72 o 
  -3   7  11      161.02      164.31     12.81 o 
  -2   7  11       68.36       62.06      5.28 o 
  -1   7  11      239.76      230.14     10.02 o 
   0   7  11        4.42        1.23      1.49 o 
   1   7  11      152.18      132.90     11.30 o 
   2   7  11        2.46        2.93      2.29 o 
   3   7  11       39.37       40.25      6.76 o 
  -4   8  11        4.48        7.81      3.42 o 
  -3   8  11        0.00       -4.81      3.21 o 
  -2   8  11       47.01       40.98      4.43 o 
  -1   8  11        2.08        0.43      1.63 o 
   0   8  11       13.11        9.43      3.32 o 
   1   8  11       33.49       35.72      6.33 o 
   2   8  11        0.20       -2.08      2.56 o 
  -3   9  11        1.41        0.96      2.33 o 
  -2   9  11       17.71       12.78      2.62 o 
  -1   9  11       10.81       13.57      3.77 o 
   0   9  11       41.91       44.01      5.51 o 
   1   9  11        5.94        5.61      3.07 o 
  -2  10  11       50.34       54.95      5.27 o 
  -1  10  11        0.04        1.87      1.54 o 
   0  10  11       40.08       58.39      5.62 o 
   1  10  11       26.83       30.23      6.08 o 
  -1  11  11        6.84        1.78      1.52 o 
   0  11  11       27.80       28.47      4.06 o 
  -6   0  12      228.41      236.25     15.02 o 
  -5   0  12        5.51        5.98      2.86 o 
  -4   0  12       88.92       94.60      8.36 o 
  -3   0  12     1913.34     1932.84     37.70 o 
  -2   0  12      425.99      436.73     18.53 o 
  -1   0  12        8.07        6.44      2.49 o 
   0   0  12      221.41      211.56     13.59 o 
   1   0  12        2.44        2.59      2.23 o 
   2   0  12        6.06        7.74      3.19 o 
   3   0  12      185.11      237.77     15.95 o 
  -6   1  12       16.63       15.15      3.45 o 
  -5   1  12      142.08      142.56     11.70 o 
  -4   1  12      375.90      402.03     10.05 o 
  -3   1  12       33.86       38.14      3.97 o 
  -2   1  12        5.30        5.26      1.68 o 
  -1   1  12      117.89      114.56      6.94 o 
   0   1  12       14.46       11.66      2.39 o 
   1   1  12        8.83        4.58      1.83 o 
   2   1  12       93.63       98.73      7.06 o 
   3   1  12        3.21        3.13      1.77 o 
  -6   2  12       33.82       39.79      6.72 o 
  -5   2  12      109.56      134.61     11.62 o 
  -4   2  12      116.05      126.06     11.09 o 
  -3   2  12      178.66      176.05      8.46 o 
  -2   2  12      238.73      235.93      9.73 o 
  -1   2  12      201.27      199.01      9.20 o 
   0   2  12       15.79       16.86      5.67 o 
   1   2  12        5.40        3.42      1.30 o 
   2   2  12        9.04        9.84      2.46 o 
   3   2  12       25.34       28.02      4.07 o 
  -6   3  12        3.60       11.54      4.30 o 
  -5   3  12       43.48       37.26      6.25 o 
  -4   3  12      188.27      197.23     13.97 o 
  -3   3  12      162.97      175.71      8.45 o 
  -2   3  12        1.79        5.95      2.42 o 
  -1   3  12       43.69       42.32      6.03 o 
   0   3  12      537.10      531.60     15.53 o 
   1   3  12        7.23        7.21      2.25 o 
   2   3  12        9.70        7.87      2.35 o 
   3   3  12        2.77        0.58      1.82 o 
  -5   4  12        3.19        4.50      3.24 o 
  -4   4  12        2.10        0.94      2.17 o 
  -3   4  12        8.34        5.54      1.94 o 
  -2   4  12      237.88      238.39     15.36 o 
  -1   4  12        4.85        7.58      2.97 o 
   0   4  12        0.15        0.09      1.91 o 
   1   4  12       41.87       45.24      5.08 o 
   2   4  12        0.00       -1.37      1.63 o 
   3   4  12        2.38        3.58      3.43 o 
  -5   5  12       53.14       63.46      8.39 o 
  -4   5  12       24.40       20.71      4.91 o 
  -3   5  12       56.29       58.63      5.11 o 
  -2   5  12        0.07        0.07      1.24 o 
  -1   5  12       36.52       31.16      5.39 o 
   0   5  12        0.36        0.46      1.77 o 
   1   5  12        4.17        7.37      3.21 o 
   2   5  12       15.04       10.46      2.62 o 
   3   5  12      105.17      123.13     11.86 o 
  -4   6  12       21.51       19.80      4.87 o 
  -3   6  12      194.84      184.43     14.12 o 
  -2   6  12        8.60        9.00      3.26 o 
  -1   6  12        1.43        1.15      1.21 o 
   0   6  12       52.05       52.31      7.22 o 
   1   6  12       59.64       55.96      7.92 o 
   2   6  12        1.84        3.65      2.76 o 
  -3   7  12       50.41       64.57      8.62 o 
  -2   7  12       13.61       14.73      2.83 o 
  -1   7  12        0.91        4.59      1.87 o 
   0   7  12        2.94        0.93      1.80 o 
   1   7  12        0.82        1.58      2.42 o 
  -2   8  12       21.13       16.46      3.60 o 
  -1   8  12       46.65       51.00     10.08 o 
   0   8  12       34.53       32.15      5.95 o 
   1   8  12        3.50        4.79      3.07 o 
  -2   9  12       16.58       22.98      4.83 o 
  -1   9  12       19.91       25.41      3.75 o 
   0   9  12       27.38       31.40      5.83 o 
  -1  10  12        7.67        6.67      3.94 o 
  -5   1  13      647.75      709.30     27.10 o 
  -4   1  13       20.54       18.51      4.14 o 
  -3   1  13       27.33       28.33      3.56 o 
  -2   1  13       30.70       27.65      3.60 o 
  -1   1  13       18.00       19.81      3.66 o 
   0   1  13       21.48       26.57      9.13 o 
   1   1  13       88.10       96.16      7.07 o 
   2   1  13        4.76        3.32      1.69 o 
  -5   2  13       18.62       20.51      5.06 o 
  -4   2  13        1.40        1.21      1.61 o 
  -3   2  13      118.38      112.14      6.91 o 
  -2   2  13       62.88       59.79      5.26 o 
  -1   2  13        3.76        3.90      1.65 o 
   0   2  13      105.31      108.25      7.38 o 
   1   2  13        6.16        6.20      2.06 o 
   2   2  13        0.00        3.34      1.83 o 
  -4   3  13       22.43       17.89      4.58 o 
  -3   3  13       21.26       21.67      3.26 o 
  -2   3  13        0.24        0.68      1.64 o 
  -1   3  13        4.92        5.95      1.96 o 
   0   3  13        9.19       10.72      2.60 o 
   1   3  13       19.07       35.25      4.38 o 
   2   3  13        2.51        4.75      2.06 o 
  -4   4  13        0.38       -2.45      2.97 o 
  -3   4  13       22.97       18.29      4.80 o 
  -2   4  13       22.38       26.80      5.07 o 
  -1   4  13        0.16        2.95      2.41 o 
   0   4  13       15.31       16.02      3.10 o 
   1   4  13       34.43       36.45      4.71 o 
  -3   5  13        0.47       -2.24      2.59 o 
  -2   5  13        5.18        5.09      2.08 o 
  -1   5  13       15.14       17.65      4.43 o 
   0   5  13        6.52        8.55      3.41 o 
   1   5  13       43.46       47.83      6.30 o 
  -2   6  13       21.16       16.53      3.19 o 
  -1   6  13        0.53        2.95      2.34 o 
   0   6  13       13.84       18.15      4.67 o 
  -2   7  13        0.65        1.34      1.65 o 
  -1   7  13        3.53        3.62      2.59 o 
   0   7  13        6.09       11.31      3.80 o 
  -2   8  13       30.47       30.43      5.82 o 
  -1   8  13       23.26       20.64      4.80 o 
  -3   0  14        6.95        6.91      2.70 o 
  -2   0  14       73.62       83.75      9.03 o 
  -1   0  14        5.89        7.98      3.58 o 
   0   0  14        3.38       -0.05      1.90 o 
  -3   1  14        3.79        2.85      3.60 o 
  -2   1  14        2.99        6.09      2.25 o 
  -1   1  14        0.06        3.44      1.78 o 
   0   1  14       15.70       15.93      3.11 o 
  -3   2  14       42.80       44.88      4.68 o 
  -2   2  14       17.78       17.71      3.12 o 
  -1   2  14       63.13       68.44      8.50 o 
   0   2  14        0.01       -3.77      3.15 o 
  -4   3  14       22.74       21.27      4.82 o 
  -3   3  14        0.41        2.35      2.34 o 
  -2   3  14      102.55       95.78      6.97 o 
  -1   3  14       12.71       15.95      3.04 o 
   0   3  14       89.61      103.19     10.80 o 
  -2   4  14       10.56        7.34      2.90 o 
  -1   4  14       38.85       44.02      6.93 o 
  -2   5  14       58.06       64.34      8.09 o 
  -1   5  14       55.36       55.94      7.79 o 
  -2   6  14       24.01       23.38      5.19 o 
  -1   6  14       49.24       55.19      7.69 o 
  -3   1  15        4.78        4.29      2.42 o 
                                                 
